# Supplementary material for: Evaluating the reliability of tools for mRNA annotation and IRES studies
Source: bioRxiv. 2026 Mar 31:2026.03.29.707813. Preprint. [Version 1] doi: 10.64898/2026.03.29.707813 (PMC13060157; doi:10.64898/2026.03.29.707813)
Supplement: Supplement 2 [file media-2.gz]

Archive with 1 entries (1 files):
- OUT.transcript_models.gtf
