# Supplementary material for: Evaluating the reliability of tools for mRNA annotation and IRES studies
Source: bioRxiv. 2026 Mar 31:2026.03.29.707813. Preprint. [Version 1] doi: 10.64898/2026.03.29.707813 (PMC13060157; doi:10.64898/2026.03.29.707813)
Supplement: Supplement 5 [file media-5.xlsx]

## Sheet: Sheet1
TSS-region-Gene-TranscriptID	nAnT-iCAGE-RPM	IsoSeq - RPM	Pearson's R (1nt resolution)
chr4:132459416:132460416:Xkr8;-XM_006538989.5;-	4.67301	14.9119	0.710216
chr11:93886417:93887417:Spag9;-NM_001199203.2;+	31.3658	37.3733	0.940172
chr8:71347709:71348709:Mir7067;-unassigned_transcript_1293;-	21.3781	1.06513	0.023286
chr2:12306255:12307255:Itga8;-NR_138462.1;-	20.4582	7.98851	0.814006
chr11:121094688:121095688:Hexd;-XM_006533264.4;+	6.73629	25.6274	0.771676
chr7:46782957:46783957:Ptpn5;-NM_013643.3;-	2.72286	6.3908	0.398445
chrY:1010095:1011095:Eif2s3y;-NM_012011.2;+	6.67614	120.662	0.85197
chr2:157265703:157266703:Src;-NM_001412684.1;+	31.0952	89.162	0.78689
chr19:32735430:32736430:Pten;-XM_006526769.3;+	1.47356	1.60171	-0.00855132
chr16:11140242:11141242:Snx29;-XM_036160171.1;+	27.8473	12.2798	0.761598
chr7:28507471:28508471:Hnrnpl;-XR_003946390.1;+	12.5704	24.0257	0.481407
chr4:3574348:3575348:Tmem68;-XR_001784202.3;-	14.387	57.5171	0.934424
chr9:108685101:108686101:Nckipsd;-NR_185295.1;+	7.21745	29.8986	0.660994
chr19:4977815:4978815:Dpp3;-NM_133803.2;-	73.9218	411.142	0.864377
chr1:74129968:74130968:Tns1;-NM_001413787.1;-	14.2766	3.1954	0.427616
chr2:32765646:32766646:Niban2;-NM_146119.2;+	39.2448	123.332	0.897801
chr3:65573149:65574149:Lekr1;-NM_001166659.1;+	5.20257	13.3476	0.736295
chr7:35285152:35286152:Ankrd27;-XM_006539986.3;+	16.6001	34.1699	0.779155
chr17:45912493:45913493:Mymx;-NM_001177468.1;-	4.7466	1.06513	0.461781
chr8:71125381:71126381:Lsm4;-NM_015816.4;+	233.514	35.7716	0.88829
chr14:34395385:34396385:Wapl;-NM_001004436.4;+	78.3393	85.9586	0.900214
chr11:62710534:62711534:Trim16;-XM_006534580.5;+	4.8417	28.8308	0.865942
chr11:48690687:48691687:Rack1;-NM_008143.3;+	317.507	283.503	0.72507
chr7:45137729:45138729:Dhdh;-NM_027903.4;-	6.40239	4.79311	0.562187
chr19:40647698:40648698:Entpd1;-XM_006526619.5;+	5.1725	21.8901	0.98212
chr10:127870715:127871715:Naca;-NM_001282976.1;+	539.143	122.264	0.742359
chr7:29789435:29790435:Zfp566;-NM_152814.2;-	20.311	29.2911	0.612162
chr14:106134059:106135059:Spry2;-NM_011897.4;-	56.996	5.85824	0.903423
chr3:89229746:89230746:Efna3;-NM_001377116.1;-	27.5229	148.054	0.971152
chr2:162895758:162896758:Mybl2;-XM_006498878.5;+	42.4626	68.3397	0.811219
chr11:119118854:119119854:Tbc1d16;-XM_030245739.2;-	95.1159	19.1724	0.282449
chr16:91169184:91170184:Ifnar2;-XM_011246100.4;+	22.8853	43.7801	0.866359
chr12:54841964:54842964:Snx6;-NM_001416020.1;-	241.157	522.981	0.881353
chr1:119764588:119765588:Ptpn4;-XM_030252302.2;-	33.1526	10.6513	0.438852
chr6:55179868:55180868:Mindy4;-NM_001142781.1;+	11.0066	21.3562	0.643157
chr1:60081798:60082798:Ica1l;-XM_011238597.4;-	1.54541	12.249	0.455377
chr1:33708367:33709367:Prim2;-NR_185176.1;-	45.5895	70.2989	0.87697
chr2:130265757:130266757:Pced1a;-XM_036162288.1;-	25.1312	53.7893	0.922862
chrX:100463346:100464346:Zmym3;-XM_036162045.1;-	21.3413	71.8965	0.891458
chr2:131751348:131752348:Prn;-NM_001278258.1;+	14.3447	123.866	0.933864
chr1:81054421:81055421:Nyap2;-NM_001356398.1;+	6.73628	13.8815	0.730988
chr9:113536812:113537812:Pdcd6ip;-XM_030244125.2;-	47.3556	129.946	0.820108
chr4:140713732:140714732:Atp13a2;-NM_029097.3;+	32.7491	161.773	0.635421
chr4:129590136:129591136:Tmem39b;-XM_036164058.1;-	33.2262	127.283	0.793076
chr9:57038074:57039074:Man2c1os;-NR_102289.1;-	2.13413	1.06513	0.386343
chr5:135037609:135038609:Abhd11;-XM_006504492.4;+	15.6679	17.0849	0.842442
chr17:25351853:25352853:Clcn7;-XR_001782075.3;+	24.2987	27.763	0.833632
chr9:21526877:21527877:Smarca4;-XM_011242438.3;+	175.865	461.293	0.915147
chr6:13839027:13840027:Gpr85;-XM_030255528.2;-	3.1644	4.26053	0.286945
chr8:34575125:34576125:Dctn6;-XM_030243416.2;-	88.6401	23.9655	0.926044
chr17:84494875:84495875:Zfp36l2;-NM_001001806.2;-	110.644	52.7242	0.958282
chr5:34794057:34795057:Mfsd10;-XM_030254781.2;-	22.6292	112.904	0.919879
chr9:41068858:41069858:Ubash3b;-NM_176860.6;-	5.15135	15.4444	0.478887
chr4:130390103:130391103:Pum1;-XM_036164566.1;+	107.239	129.739	0.974536
chr16:30899710:30900710:Xxylt1;-XM_030249136.2;-	16.8523	50.0613	0.933097
chr4:32656367:32657367:Mdn1;-XR_004941785.1;+	21.8628	6.40685	0.446205
chr2:33021204:33022204:Garnl3;-XM_036162762.1;-	1.06707	1.5977	-0.003971
chr10:88440514:88441514:Mybpc1;-NM_001252372.1;-	19.6855	25.0306	0.993097
chr2:12928328:12929328:Pter;-XM_006497402.3;+	11.5178	19.2206	0.360984
chr9:106315094:106316094:Acy1;-XM_036154558.1;-	23.4019	46.3333	0.842676
chr4:139107470:139108470:Ubr4;-NM_001160319.1;+	50.8228	3.20342	0.28816
chr1:37338477:37339477:Inpp4a;-NM_001374629.1;+	31.6064	21.8901	0.787109
chr19:34527594:34528594:Ifit2;-NM_008332.3;+	4.05981	10.6781	0.595577
chr2:3333165:3334165:Rpp38;-NM_001013376.2;-	26.1983	9.58619	0.639629
chr3:39514429:39515429:Gm30063;-XR_880799.1;+	1.20291	1.60171	0.142571
chr10:76366909:76367909:Lss;-XM_036155652.1;+	22.5545	58.1955	0.855958
chr4:133245774:133246774:Kdf1;-NM_001083916.1;+	1.02247	1.06781	0.0692175
chr18:61309621:61310621:Hmgxb3;-NM_178277.1;-	31.9384	43.1379	0.875034
chr3:116388077:116389077:Sass6;-XM_006502140.5;+	18.0737	43.7801	0.833516
chr7:44506050:44507050:Pnkp;-XM_006541041.5;+	14.4048	60.8651	0.56537
chr5:13448155:13449155:Sema3a;-XM_006503559.3;+	2.10509	2.13562	0.772472
chr15:81694913:81695913:Tef;-XM_030248461.2;+	16.2994	32.0343	0.798149
chr17:37312874:37313874:Zfp57;-NM_001168501.1;+	73.8585	112.12	0.968707
chr11:79979706:79980706:Atad5;-XR_004936950.1;+	14.5251	25.0935	0.607737
chr19:5738268:5739268:Map3k11;-XM_030250952.1;+	11.3374	5.87295	0.129506
chr8:9820523:9821523:Nalf1;-NM_173446.2;-	1.69259	6.3908	0.0510589
chr15:77190598:77191598:Rbfox2;-NM_001412012.1;-	113.183	187.996	0.830503
chr6:72074064:72075064:St3gal5;-XR_004942927.1;+	22.8552	145.222	0.878496
chr5:36738685:36739685:Tbc1d14;-XM_006503641.5;-	1.80297	2.66283	0.596675
chr11:105974858:105975858:Map3k3;-XR_004936967.1;+	35.3955	9.61028	0.739629
chr14:79824600:79825600:Sugt1;-NM_026474.6;+	109.344	92.8993	0.844943
chr5:28275910:28276910:Insig1;-NM_153526.5;+	55.1533	117.459	0.937011
chr14:52251971:52252971:Zfp219;-XM_006519506.5;-	31.3497	84.1456	0.869045
chr6:71416991:71417991:Rmnd5a;-NM_001355745.2;-	33.8517	7.9885	0.0316545
chr12:98700404:98701404:Ptpn21;-NM_011877.2;-	1.83977	3.72797	0.455158
chr15:54783042:54784042:Enpp2;-NM_015744.4;-	15.6748	42.0727	0.887914
chr11:51497208:51498208:Hnrnpab;-NM_010448.3;-	2354.06	4566.23	0.997411
chr9:15620799:15621799:Slc36a4;-XM_030244281.2;+	20.6599	27.763	0.593099
chr8:55177056:55178056:Wdr17;-XR_001778439.3;-	2.87004	2.13027	0.679533
chr6:116240546:116241546:Zfand4;-XM_006506506.5;+	9.17217	25.6274	0.787359
chr19:21629655:21630655:1110059E24Rik;-NM_025423.2;-	24.6897	91.6014	0.841436
chr19:42419432:42420432:Crtac1;-XM_030251092.2;-	29.2891	79.8851	0.975916
chr9:21913461:21914461:Odad3;-XM_006510687.3;-	3.31158	7.9885	0.728886
chr1:86278507:86279507:Snora75;-NR_028478.2;-	62.9201	3.72797	0.00202059
chr15:97144668:97145668:Amigo2;-NM_001164602.1;-	4.0107	13.8467	0.948975
chr4:137944007:137945007:Hp1bp3;-XM_036163695.1;+	15.5777	28.2969	0.292248
chr4:152111630:152112630:Zbtb48;-XR_003954859.1;-	16.8891	31.4215	0.67822
chr1:60136805:60137805:Wdr12;-XM_030255693.1;-	56.5913	80.9501	0.853054
chr5:12432644:12433644:Sema3d;-XM_030254046.2;+	8.96166	14.9493	0.6303
chr10:4381897:4382897:Rmnd1;-XM_036155952.1;-	37.4209	75.092	0.928201
chr9:113570017:113571017:Clasp2;-XM_030244707.2;+	46.8231	34.7037	0.833658
chr7:58877998:58878998:Ube3a;-NM_011668.3;+	74.1893	102.51	0.95634
chr8:85566860:85567860:Rad23a;-XR_004934783.1;-	92.1356	12.249	0.767005
chr1:156351163:156352163:Csnk2a1-ps3;-NR_171044.1;+	142.244	31.5003	0.543073
chr2:128659723:128660723:Tmem87b;-NM_001355628.1;+	14.6153	30.9665	0.712503
chr6:124985724:124986724:Zfp384;-XM_036166187.1;+	35.8767	3.73733	0.620566
chr2:174125613:174126613:Gnas;-XR_374414.4;+	3.27792	72.077	0.0345163
chr13:112600104:112601104:Il6st;-NM_010560.3;+	66.8215	59.2633	0.890865
chr7:3341053:3342053:Myadm;-NM_001093766.1;+	3.75908	2.13562	0.302386
chr9:54888272:54889272:Chrna5;-NM_001373901.1;+	3.5185	13.3476	0.734111
chrX:7185096:7186096:Clcn5;-XR_004940325.1;-	20.3478	7.9885	0.619225
chrX:100463364:100464364:Zmym3;-XM_011247650.4;-	20.7894	70.8314	0.892727
chr6:29347605:29348605:Calu;-NM_007594.4;+	195.322	549.387	0.993428
chr5:24649741:24650741:Fastk;-XM_030254761.2;-	51.44	172.019	0.972121
chr4:125989850:125990850:Lsm10;-NM_001426133.1;+	18.0135	9.07637	0.846088
chr8:63403766:63404766:Spock3;-NM_001252620.1;+	15.3671	34.1699	0.735662
chr6:121086855:121087855:Mical3;-XM_036165963.1;-	21.5621	10.6513	0.700548
chr6:108637090:108638090:Bhlhe40;-NM_011498.4;+	2.46596	3.73733	0.503537
chr14:47709575:47710575:Fbxo34;-XM_006519713.2;+	13.0816	49.6531	0.916958
chr7:33832204:33833204:Wtip;-NM_207212.3;-	22.8499	4.26054	-0.0137337
chr6:51446872:51447872:Hnrnpa2b1;-XR_004942983.1;-	69.9848	103.851	0.99247
chr10:80134400:80135400:Apc2;-XM_006513646.5;+	11.9389	10.6781	0.751526
chr10:43777303:43778303:Rtn4ip1;-NR_152603.1;+	16.3295	28.2969	0.801515
chr5:137738685:137739685:Nyap1;-XM_006504577.5;-	17.5146	37.2797	0.751865
chr2:165699593:165700593:Zmynd8;-NM_001252585.1;-	1.83977	2.13026	-0.00696538
chr11:116324420:116325420:Ubald2;-NM_176902.3;+	139.206	136.679	0.74918
chr13:36089829:36090829:Rpp40;-NM_001426384.1;-	15.0493	13.3142	0.886299
chr16:18695679:18696679:Hira;-XM_036159786.1;+	29.1705	2.66952	-0.00494909
chr15:83055884:83056884:Cyb5r3;-NM_029787.3;-	72.7076	510.732	0.984835
chr15:75506005:75507005:Gm38506;-XR_875436.4;+	3.42829	4.80514	0.549378
chr11:96161656:96162656:Hoxb9;-NM_008270.2;+	39.6358	348.105	0.809826
chr18:7868705:7869705:Wac;-XM_036161088.1;+	122.847	310.198	0.893896
chr1:171884663:171885663:Nhlh1;-NM_010916.2;-	68.7706	1.06513	0.652174
chrX:161684667:161685667:Ctps2;-NR_033143.1;+	1.80436	13.8815	0.114236
chr1:17797103:17798103:Crispld1;-XM_006495594.5;+	9.56312	37.9072	0.836022
chr4:12171515:12172515:Cibar1;-NM_001310743.1;-	103.027	120.36	0.798728
chr11:26336686:26337686:Fancl;-XR_872208.4;+	12.3899	85.4246	0.985527
chr16:22675919:22676919:Tbccd1;-NM_001316746.1;-	18.3977	58.5824	0.87733
chr4:140737492:140738492:Mfap2;-NR_161285.2;+	83.3313	93.9671	0.726693
chr6:125208323:125209323:Tapbpl;-NM_145391.2;-	1.5822	4.26053	0.105384
chr6:90581205:90582205:Slc41a3;-XM_006506625.3;+	1.86451	10.6781	0.527226
chr2:150292921:150293921:Zfp442;-NM_001310645.1;-	18.5081	7.9885	0.420298
chr4:132080497:132081497:Snhg3;-NR_003270.2;-	137.541	10.6513	0.992213
chr5:122491790:122492790:Rad9b;-XR_001784685.3;-	7.80061	9.5862	0.660187
chr16:18696083:18697083:Hira;-XR_003951761.2;+	1.59385	2.13562	-0.00959879
chr10:4381849:4382849:Rmnd1;-XM_017314054.3;-	37.4209	75.092	0.928201
chr12:116010844:116011844:Zfp386;-NM_001004066.3;+	59.9649	58.1955	0.851485
chr10:62860084:62861084:Pbld2;-NR_175966.1;+	1.17284	2.13562	0.114178
chr16:11726710:11727710:Cpped1;-NM_001417722.1;-	17.5146	41.5402	0.935378
chr3:33853827:33854827:Ttc14;-NR_175798.1;+	35.2452	67.8058	0.689906
chr12:118810468:118811468:Sp8;-NM_001379379.1;+	6.1649	2.66952	0.530013
chr1:93270322:93271322:Pask;-XM_006529667.2;-	22.5188	16.5096	0.769266
chr5:143743609:143744609:D130017N08Rik;-NR_015486.2;+	5.68374	4.80514	0.238753
chr12:110945016:110946016:Ankrd9;-XM_006516294.5;-	5.96085	23.4329	0.491558
chr6:83085589:83086589:Mrpl53;-NM_026744.3;+	85.4365	14.4154	0.696343
chr5:105847335:105848335:Lrrc8d;-NM_001122768.1;+	17.5624	60.865	0.820919
chr9:4795750:4796750:Gria4;-XM_006509844.4;-	10.1923	26.0958	0.798336
chr15:82237938:82238938:Ndufa6;-NM_025987.4;-	229.64	7.45594	0.813433
chr19:28656977:28657977:Glis3;-NM_001305671.1;-	1.95015	1.06513	0.371868
chr7:3696612:3697612:Tsen34;-XM_036153339.1;+	181.067	314.469	0.904421
chr15:91456967:91457967:Slc2a13;-XR_004938837.1;-	3.09081	7.45593	0.608744
chr9:56835155:56836155:Snx33;-NM_175483.5;-	10.7442	12.7816	0.55075
chr1:84817553:84818553:Trip12;-XM_036160961.1;-	12.5104	9.05363	0.387637
chr2:166747445:166748445:Gm31204;-XR_866967.4;-	1.47181	1.5977	0.250209
chr10:59838127:59839127:Ascc1;-NM_026937.3;+	16.3595	53.9243	0.926321
chr10:80538027:80539027:Izumo4;-NM_027829.3;+	4.81163	5.33904	0.3777
chr9:64086079:64087079:Snapc5;-NM_183316.3;+	52.3264	3.73733	0.561684
chr10:79938036:79939036:Sbno2;-NM_183426.2;-	15.3069	12.7816	0.464869
chr14:15293988:15294988:Gm3512;-XM_036158950.1;+	2.76669	3.20342	0.0279513
chr1:186947175:186948175:Gpatch2;-XR_003946457.2;+	34.7039	40.0428	0.904986
chr18:13104934:13105934:Impact;-XR_004939837.1;+	32.8394	35.7716	0.75483
chr1:91225568:91226568:Scly;-NM_016717.4;+	12.0892	59.7972	0.931402
chr5:43819217:43820217:Cc2d2a;-XM_036165059.1;+	1.9848	1.60171	0.65455
chr11:54846437:54847437:Tnip1;-XM_006533847.5;-	11.8113	53.7893	0.848582
chr1:172309215:172310215:Igsf9;-XR_004935296.1;+	33.1401	71.5431	0.751942
chr17:26357162:26358162:Axin1;-NM_009733.3;+	31.3057	19.2205	0.67424
chr13:25121144:25122144:Aldh5a1;-NM_172532.3;-	17.0362	31.954	0.66382
chr7:15955414:15956414:Dhx34;-XR_003946563.1;-	18.3609	10.1188	0.155916
chr7:45178524:45179524:Plekha4;-XM_006541163.3;+	7.2776	4.27123	0.303954
chr1:44158344:44159344:Poglut2;-XR_003946583.2;-	3.01722	7.45593	0.524322
chr17:34127972:34128972:Daxx;-NM_001355704.1;+	35.185	140.951	0.933014
chr16:97652535:97653535:Prdm15;-NR_175377.1;-	13.3199	10.6513	0.680916
chr6:72212265:72213265:Atoh8;-XR_377494.5;-	12.2529	33.0191	0.863694
chr2:73722594:73723594:Atf2;-XM_030246850.2;-	112.299	110.241	0.943448
chr9:57054826:57055826:Neil1;-XR_004935575.1;-	4.04749	21.8352	0.741444
chr10:59941579:59942579:Spock2;-NM_052994.2;+	47.5449	79.0178	0.763085
chr1:155433366:155434366:Acbd6;-NM_028250.3;+	63.1526	69.4075	0.800809
chr13:117161005:117162005:Parp8;-XM_011244679.4;-	3.67954	13.8467	0.530618
chr8:69246147:69247147:Ints10;-XM_036154291.1;+	39.1847	149.493	0.645741
chr8:62043673:62044673:Palld;-NM_001293774.2;-	23.9169	47.9311	0.977419
chr1:140172917:140173917:Kcnt2;-XM_030253999.2;+	6.31526	4.80514	0.590204
chrM:7427:8427:ATP6;-unassigned_transcript_3209;+	916.494	1260.55	0.958976
chr1:60082145:60083145:Ica1l;-XM_017312257.3;-	1.36143	10.1188	0.486964
chr2:165721451:165722451:Zmynd8;-XM_030250733.1;-	1.80297	3.1954	0.276548
chr5:140634252:140635252:Ttyh3;-XM_030254906.2;-	113.55	180.54	0.840144
chr10:116785858:116786858:Rab3ip;-NM_001003950.3;-	41.6891	90.0039	0.803665
chr8:85763154:85764154:Tnpo2;-XM_011248342.4;+	35.6361	6.94075	0.783545
chr11:117672623:117673623:Tmc8;-NM_001195089.1;+	1.11269	2.13562	0.287223
chr4:43045312:43046312:Atosb;-XM_011249994.2;-	16.6683	19.705	0.719614
chr16:32697599:32698599:Rubcn;-NM_001374776.1;-	4.59942	6.3908	0.233284
chr11:70119396:70120396:Bcl6b;-XM_030245494.1;-	1.36143	3.72797	0.139395
chr3:19364804:19365804:Pde7a;-XR_389588.5;-	53.1693	43.6705	0.757115
chr2:126516922:126517922:Gabpb1;-NR_176032.1;-	49.5633	145.391	0.833201
chr7:12513606:12514606:Zscan18;-XM_011250508.4;-	10.0451	14.9119	0.451397
chrX:158409699:158410699:Sh3kbp1;-XM_017318586.3;+	59.153	56.0599	0.816943
chr8:70980179:70981179:Fkbp8;-XM_017312568.2;+	189.037	170.315	0.909222
chr16:64671800:64672800:Zfp654;-XM_011246018.3;-	18.6553	17.5747	0.468315
chr2:175179607:175180607:Gm4631;-XM_030252315.2;-	101.077	10.1188	0.368607
chr15:12549848:12550848:Pdzd2;-XM_030248720.2;-	3.56915	1.5977	0.441991
chr4:25799503:25800503:Fut9;-NM_010243.3;-	2.53888	1.5977	0.107853
chr17:15261321:15262321:Dynlt2a1;-NM_198104.2;-	15.2701	3.72796	0.263177
chr12:85316865:85317865:Mlh3;-NM_001304475.1;-	16.6683	18.6398	0.898681
chr2:156316954:156317954:Epb41l1;-NM_001006664.3;+	9.3526	4.27123	0.0381227
chr13:61083880:61084880:Ctla2a;-NM_001145799.1;-	12.2161	1.5977	0.459766
chr2:53080766:53081766:Prpf40a;-NM_001371020.1;-	240.274	185.333	0.861756
chr7:29482893:29483893:Zfp30;-NM_001360207.1;+	6.19497	2.13562	0.310752
chr6:86380701:86381701:Tia1;-NM_001164078.1;+	103.149	169.248	0.762688
chr17:83821262:83822262:Cox7a2l;-NM_009187.3;-	110.423	136.87	0.975479
chr10:95251574:95252574:Socs2;-NM_001168655.1;-	1.65579	3.72797	0.385143
chr11:59677983:59678983:Pld6;-NM_183139.2;-	1.5454	2.66283	0.758926
chr11:74413111:74414111:Rap1gap2;-NM_001401658.1;-	2.68606	2.66283	0.0511241
chr18:34463685:34464685:Srp19;-XM_006526155.2;+	114.427	24.5596	0.837931
chr6:120642789:120643789:Cecr2;-XM_011241396.3;+	19.6375	16.0171	0.335699
chr13:54225410:54226410:Sfxn1;-XM_006516850.5;+	45.4097	44.8479	0.862
chr10:82694540:82695540:Txnrd1;-NM_001042513.1;+	68.4454	236.519	0.990372
chr7:37718450:37719450:Uri1;-NM_001417202.1;-	70.3527	107.578	0.925213
chr12:110855079:110856079:Cinp;-NM_026048.4;-	38.5616	4.7931	0.7665
chr1:136393630:136394630:Kif14;-XM_006529730.3;+	13.5928	8.00856	0.533972
chr1:190794629:190795629:Tatdn3;-NM_001163422.1;-	13.2463	5.85824	0.860935
chr18:33346415:33347415:Stard4;-NM_133774.5;-	59.7556	40.4751	0.930431
chr8:24928462:24929462:Tcim;-NM_026931.3;-	30.0618	77.7548	0.992029
chr5:74228570:74229570:Usp46;-NM_177561.4;-	36.4274	61.2452	0.69715
chr9:122715544:122716544:Zkscan7;-XM_036155097.1;+	11.578	1.60171	0.831091
chr17:32503207:32504207:Brd4;-XM_006524683.4;-	139.27	199.18	0.976574
chr7:120633282:120634282:Mettl9;-NM_021554.3;+	216.914	436.199	0.841447
chr13:74157221:74158221:Tppp;-XM_006517409.5;+	1.53371	2.66952	0.472283
chr8:123159179:123160179:Cyba;-NM_001301284.1;-	48.2387	5.32567	0.788407
chr13:38220370:38221370:Cage1;-XR_001780816.3;-	3.53235	1.06513	0.183283
chr5:105007483:105008483:Zfp951;-XR_003955688.2;-	5.48251	4.7931	0.075545
chr6:37418583:37419583:Creb3l2;-NM_178661.4;-	24.6897	36.7471	0.77564
chr12:4642657:4643657:Itsn2;-XM_006515025.5;+	15.4574	37.3733	0.908927
chr5:36687625:36688625:Tbc1d14;-XM_006503647.5;-	20.3846	68.7011	0.885769
chr7:15955457:15956457:Dhx34;-NM_027883.3;-	18.3241	10.1188	0.155943
chr10:127932339:127933339:Baz2a;-XM_011243287.4;+	21.3817	20.2883	0.870757
chrX:93410264:93411264:Apoo;-XM_011247667.4;+	52.9881	20.8223	0.970009
chr8:4374718:4375718:Ccl25;-XM_036153845.1;+	18.9759	17.0849	0.77173
chr5:96309899:96310899:Cnot6l;-XM_030254398.1;-	26.7134	33.0192	0.713541
chr7:127172020:127173020:Phkg2;-NM_026888.3;+	8.57071	69.9414	0.667492
chr17:6171918:6172918:Tulp4;-XM_030250027.2;+	1.83444	1.06781	0.0569095
chr19:5524218:5525218:Efemp2;-NM_021474.3;+	31.847	116.391	0.7765
chrX:7185097:7186097:Clcn5;-NM_001243762.1;-	20.3478	7.9885	0.619225
chr2:164627401:164628401:Snx21;-XM_006498529.5;+	9.11202	21.8901	0.774389
chr7:107264811:107265811:Ppfibp2;-XM_006507446.4;+	5.14243	5.33904	0.072425
chr5:114912701:114913701:Ankrd13a;-NM_026718.2;+	36.0872	179.926	0.0641866
chr4:11386283:11387283:Esrp1;-NM_001290383.1;-	2.13413	3.72797	0.109382
chr17:24382207:24383207:Amdhd2;-NM_172935.4;-	21.2677	36.2145	0.599337
chr18:4920008:4921008:Svil;-XM_011246882.4;+	29.0201	6.94075	0.852378
chr15:98972730:98973730:Troap;-XM_036159638.1;+	23.6672	58.1956	0.74815
chr1:191057599:191058599:Pacc1;-NM_025864.4;+	23.7574	80.6195	0.884645
chr10:127025192:127026192:Arhgef25;-NM_001166413.1;-	10.1187	95.3295	0.620907
chr11:58220683:58221683:Zfp672;-XM_030246074.2;-	12.2161	9.05363	0.0826258
chr10:10433451:10434451:Rab32;-NM_026405.3;-	10.4867	16.5096	0.499926
chr4:111271703:111272703:Bend5;-NR_033793.1;+	24.5393	73.6787	0.783333
chr1:58483894:58484894:Ppil3;-XM_011238596.4;-	59.2037	17.0421	0.697091
chr6:34153421:34154421:Slc35b4;-NR_184551.1;-	29.2891	77.7547	0.796917
chr17:32254636:32255636:Rrp1b;-NM_028244.2;+	35.7865	38.4411	0.942661
chr5:65921008:65922008:N4bp2;-XM_006504005.4;+	40.4177	25.6274	0.420568
chr8:110431640:110432640:Zfp821;-NM_001363385.1;+	18.2842	199.146	0.934039
chr2:147887368:147888368:Foxa2;-NM_001291065.1;-	1.95015	13.8467	0.334001
chr3:87837582:87838582:Mettl25b;-XR_003954313.2;-	1.10386	2.13026	-0.00672513
chr11:69810956:69811956:Eif5a;-NM_001166590.1;-	22.3716	33.5517	0.586842
chr2:177598689:177599689:Gm14326;-XM_030251946.2;-	32.8951	11.1839	0.455529
chr6:83054827:83055827:Pcgf1;-NM_197992.2;+	19.7878	9.07637	0.50253
chr9:113855371:113856371:Fbxl2;-XR_379879.3;-	6.77035	19.1724	0.647387
chr18:35631478:35632478:Sil1;-NM_030749.2;-	16.3371	66.0383	0.946094
chr2:140012084:140013084:Ndufaf5;-XM_030252052.2;+	17.5023	16.551	0.62552
chr4:123810562:123811562:D130007C19Rik;-XR_004942183.1;-	6.95432	17.0421	0.681692
chr1:176641019:176642019:Cep170;-NM_001368872.1;-	119.916	87.341	0.825249
chr5:91078240:91079240:Mthfd2l;-XR_003955692.2;+	40.2673	92.8993	0.832644
chr4:144972940:144973940:Tnfrsf1b;-NM_011610.3;-	2.3549	13.8467	0.99121
chrX:92675493:92676493:Pola1;-XR_003953001.1;-	83.6727	25.0306	0.843523
chr11:46327288:46328288:Med7;-NM_025426.3;+	53.2587	94.501	0.906109
chr8:96533573:96534573:Cnot1;-NM_001205226.2;-	131.911	60.1801	0.863939
chr6:127086064:127087064:Tigar;-XM_006506254.2;-	18.9128	8.52106	0.692783
chr4:122779369:122780369:Cap1;-NM_001358036.1;-	327.258	645.471	0.943215
chr12:105651111:105652111:Gskip;-NM_178613.3;+	44.8985	77.95	0.932894
chr17:25334441:25335441:Telo2;-XR_004939579.1;-	21.1941	29.2912	0.384036
chr14:121147527:121148527:Ipo5;-NM_001416272.1;+	3.09749	6.94076	0.864628
chr7:43895646:43896646:2410002F23Rik;-NM_025880.4;+	105.465	262.147	0.988166
chr4:128503280:128504280:Zscan20;-XM_006503131.3;-	10.3395	4.7931	0.261206
chr1:163140719:163141719:Prrx1;-NM_011127.2;-	58.431	41.0076	0.822105
chr11:76092418:76093418:Tlcd3a;-NR_165039.1;+	19.9983	85.9585	0.716361
chr5:142802917:142803917:Tnrc18;-NM_001122730.3;-	43.7129	23.4329	0.383498
chr6:49344178:49345178:Fam221a;-XM_011241294.3;+	4.60112	8.00857	0.269771
chr17:24768528:24769528:Pkd1;-NM_013630.3;+	13.8034	2.13562	0.466797
chr7:27252168:27253168:2310022A10Rik;-XR_391092.4;+	31.847	92.3654	0.899314
chr8:124099950:124100950:Tcf25;-NM_025804.3;+	117.374	437.267	0.937891
chrX:52609389:52610389:Rtl8c;-NM_028375.3;+	41.5905	38.4411	0.711904
chr17:47941115:47942115:Usp49;-NM_198421.2;+	5.56345	1.60171	-0.00872921
chr13:18672957:18673957:Pou6f2;-NM_175006.3;-	1.25104	2.66283	-0.0104741
chr4:102427291:102428291:Pde4b;-NM_001404794.1;+	3.96959	11.7459	0.656084
chr1:162305390:162306390:Dnm3;-XR_004942603.1;-	8.20536	20.2376	0.922922
chr11:51890818:51891818:Ube2b;-NM_001362686.1;-	150.162	215.157	0.275887
chr6:29609418:29610418:Tnpo3;-XM_006505121.5;-	113.146	151.782	0.922596
chrX:72526741:72527741:Bgn;-NM_001411776.1;+	20.7201	129.205	0.969986
chr19:60849398:60850398:Sfxn4;-NR_189655.1;-	9.93475	22.9004	0.671966
chr11:60769364:60770364:Tmem11;-NM_173453.3;-	69.0281	26.6283	0.940061
chr9:95631938:95632938:Trpc1;-XR_003947858.2;-	1.80297	11.1839	0.552439
chr18:37947632:37948632:Pcdhgc4;-NM_033582.2;+	2.55618	9.07637	0.461104
chrX:7750072:7751072:Slc35a2;-NR_189663.1;+	10.2548	63.5346	0.943364
chr11:115426556:115427556:Sumo2;-NM_133354.2;-	794.78	453.215	0.58952
chr1:17167632:17168632:Jph1;-XR_001785237.3;-	5.00417	3.1954	0.462046
chr6:121107482:121108482:Mical3;-NM_001270475.1;-	3.90031	2.13026	0.417899
chr17:57412442:57413442:Gm11110;-NR_033508.1;-	4.52583	2.66283	0.748206
chr4:9268787:9269787:Clvs1;-XM_030253851.2;+	10.766	42.1784	0.817667
chrX:55824570:55825570:Fhl1;-NM_001412083.1;+	2.73661	4.80514	0.927816
chr10:87694873:87695873:Igf1;-XM_030244907.1;+	39.8463	38.4411	0.592248
chr8:13940001:13941001:Coprs;-XM_011242070.4;-	62.2578	13.8467	0.817764
chr7:45546005:45547005:Tmem143;-XM_006541190.3;+	9.20224	30.4325	0.197154
chr8:106937186:106938186:Prmt7;-NM_145404.1;+	24.2386	227.443	0.864188
chr6:83162587:83163587:Dctn1;-NM_001347310.2;+	9.92398	51.7887	0.654491
chr4:155753073:155754073:Mib2;-XM_006539254.3;-	11.9217	43.1379	0.823489
chr11:113641486:113642486:Cdc42ep4;-NM_020006.2;-	5.74008	17.0421	0.547217
chr2:118218565:118219565:Eif2ak4;-XM_036162252.1;+	24.1484	21.3562	0.809004
chr11:117671143:117672143:Tmc6;-XM_006533120.4;-	8.02139	17.0421	0.59972
chr15:42539032:42540032:Angpt1;-XM_036159078.1;-	5.33533	5.85823	0.740114
chr3:82783328:82784328:Rbm46;-NM_001415724.1;-	2.94363	6.3908	0.552197
chr18:12438532:12439532:Ankrd29;-XM_017317871.3;-	4.82019	6.92336	0.319607
chr5:33786507:33787507:Fam53a;-XM_011240776.4;-	54.6043	148.054	0.961442
chr19:46326577:46327577:Cuedc2;-XM_011247317.3;-	198.695	61.2452	0.943565
chr5:107744904:107745904:Rpap2;-XM_006534900.3;+	17.1114	45.9157	0.893631
chr6:47570717:47571717:Ezh2;-XM_036165817.1;-	1.14066	5.32567	0.030863
chr14:25459109:25460109:Zmiz1;-NM_183208.4;+	69.2874	71.0092	0.680005
chr3:89133916:89134916:Gm57704;-XR_003954661.2;-	3.1276	2.66283	0.61271
chr12:69771234:69772234:Dmac2l;-XM_011244163.4;+	8.20984	11.7459	0.633105
chr9:8042373:8043373:Cfap300;-XM_006509861.2;-	11.5905	30.3563	0.841194
chr16:94171079:94172079:Ttc3;-XM_006522992.4;+	259.798	248.265	0.887426
chr1:91225583:91226583:Scly;-XR_003956213.1;+	12.0892	59.7972	0.931402
chr5:137347871:137348871:Ephb4;-NM_001159571.1;+	77.4973	70.4754	0.961357
chr4:148642606:148643606:Exosc10;-XM_006539024.3;+	80.2039	176.722	0.902467
chr1:16589079:16590079:Stau2;-XM_017321109.3;-	33.1894	66.0383	0.291868
chr7:109302394:109303394:Akip1;-XM_006508055.3;+	19.3067	6.40685	0.231676
chr4:33208491:33209491:Srsf12;-NM_177774.5;+	2.5261	23.4918	0.706085
chr5:144159920:144160920:Tecpr1;-XM_036165488.1;-	21.1205	25.5632	0.909854
chr7:15700902:15701902:Ehd2;-NM_001419312.1;-	10.9282	55.3869	0.919076
chrX:72759567:72760567:Bcap31;-NM_001426139.1;-	105.088	83.613	0.941536
chr12:4132069:4133069:Dnajc27;-XM_006515053.5;+	10.4954	19.2206	0.745206
chr2:151474027:151475027:Snph;-XM_030251169.2;-	2.24452	7.9885	0.316363
chr14:66581306:66582306:Stmn4;-NM_001424734.1;+	25.7121	81.6873	0.918888
chr8:70260706:70261706:Gmip;-XM_036154385.1;+	5.62359	28.2969	0.669136
chr3:138232529:138233529:Eif4e;-NM_001313980.1;+	197.517	503.471	0.98716
chr1:190643467:190644467:Rps6kc1;-NM_178775.4;-	22.7027	40.475	0.32819
chr6:134988075:134989075:Ddx47;-NM_026360.3;+	69.6484	230.647	0.51512
chr19:4665220:4666220:Lrfn4;-NM_153388.5;-	40.2173	6.3908	0.445456
chr4:53713606:53714606:Fktn;-XR_003954952.2;+	17.1414	22.424	0.636935
chr3:95190317:95191317:Prune1;-XM_030252580.1;-	11.5537	14.9119	0.392463
chr8:49296548:49297548:Tenm3;-XM_036154000.1;-	5.26173	5.32567	0.337728
chr1:75212539:75213539:Dnajb2;-XR_001785224.2;+	26.494	77.4161	0.870438
chr15:34082333:34083333:Mtdh;-XM_030248710.1;+	62.3106	145.222	0.835671
chr1:140172885:140173885:Kcnt2;-XR_001784492.2;+	6.28519	4.80514	0.590298
chr17:57366342:57367342:Slc25a23;-NM_001379069.1;-	28.5532	49.5287	0.816817
chr18:77801217:77802217:Ark2n;-XM_011247070.4;-	23.4019	6.3908	0.646818
chr6:30761378:30762378:Copg2os2;-NR_002845.2;+	1.3232	1.60171	0.0560987
chr9:110360868:110361868:Setd2;-XR_004935430.1;+	32.4484	30.9664	0.674894
chr2:151985029:151986029:Tcf15;-NM_009328.2;+	37.5007	14.9493	0.936691
chr4:99081671:99082671:Atg4c;-NM_175029.3;+	16.961	15.4832	0.759043
chr6:30693274:30694274:Cep41;-XM_006505211.5;-	21.5253	31.954	0.886294
chr6:119085083:119086083:Cacna1c;-XM_036165778.1;-	11.1858	8.52107	0.819113
chr9:62718430:62719430:Fem1b;-NM_010193.4;-	53.9788	46.8659	0.732633
chr15:84738887:84739887:Phf21b;-XM_036159445.1;-	39.0399	76.6896	0.878125
chr1:66739457:66740457:Rpe;-XM_030242120.2;+	45.53	26.1613	0.936858
chr6:81900160:81901160:Gcfc2;-NR_177923.1;+	22.2538	29.3647	0.86226
chr12:112792641:112793641:Cdca4;-NM_001359234.1;-	144.753	350.962	0.948508
chr12:101049467:101050467:Ppp4r3a;-XR_003950076.2;-	111.269	149.119	0.913805
chr9:7763666:7764666:Tmem123;-NR_152989.1;+	125.343	245.596	0.937755
chr5:140687633:140688633:Iqce;-NM_001347517.1;-	18.9128	22.3678	0.671911
chr6:113354299:113355299:Tada3;-NM_001372393.1;-	20.9734	109.709	0.661777
chr13:50571374:50572374:Fbxw17;-XR_004937931.1;+	17.4121	42.1784	0.905619
chr13:97377113:97378113:Enc1;-NM_007930.4;+	43.2145	56.0599	0.957804
chr12:85157097:85158097:Dlst;-XM_006516392.5;+	91.2706	249.333	0.980562
chr11:75521346:75522346:Inpp5k;-NM_008916.2;+	11.5178	65.1363	0.792347
chr11:59082568:59083568:Guk1;-NM_001403833.1;-	58.8358	14.9119	0.641403
chr10:95252591:95253591:Socs2;-XM_017313899.3;-	15.9324	35.682	0.757331
chr7:28855135:28856135:Fam98c;-NM_001146023.1;-	12.3632	16.5096	0.912618
chr2:90770324:90771324:Celf1;-XM_036158048.1;+	129.252	253.604	0.857028
chr10:20187715:20188715:Bclaf1;-NM_001025392.1;+	204.524	267.486	0.914581
chr16:96971054:96972054:Dscam;-XM_036159773.1;-	1.06707	1.06513	-0.00603645
chr2:31529232:31530232:Prdm12;-NM_001123362.2;+	11.5479	105.179	0.835709
chr14:122115518:122116518:Ubac2;-NM_026861.2;+	33.0198	168.714	0.921965
chr11:74413127:74414127:Rap1gap2;-NM_001364131.1;-	2.68606	2.66283	0.0511241
chr18:32082189:32083189:Gpr17;-NM_001025381.2;-	4.23147	9.05363	0.350424
chr2:125514613:125515613:Shc4;-XM_006499655.5;-	1.17745	2.13027	0.158593
chr5:106605532:106606532:Barhl2;-NM_001005477.1;-	6.58637	41.5402	0.88218
chrX:135491095:135492095:Tceal3;-XM_030251459.2;+	1.71414	3.73733	0.712236
chr3:88681954:88682954:Syt11;-XM_030252576.1;-	2.75965	1.5977	0.274941
chr8:106331153:106332153:Ripor1;-XM_036154351.1;+	20.9005	46.4497	0.87284
chr3:96615733:96616733:Nudt17;-XM_006502316.5;-	8.02139	3.1954	0.695627
chr7:12211708:12212708:Zfp606;-XM_006540320.4;+	31.5462	61.399	0.682679
chr9:54824074:54825074:Hykk;-NM_177351.4;+	8.96166	8.54247	0.538528
chr1:93163063:93164063:Sned1;-NM_172463.5;+	15.1867	5.87295	0.753453
chr2:29735239:29736239:Mir219a-2;-NR_029838.1;-	6.43919	4.26053	0.519531
chr2:152689359:152690359:Tpx2;-XM_006500213.3;+	155.085	229.579	0.843475
chr2:93017438:93018438:Trp53i11;-NR_151503.2;+	121.915	628.939	0.958477
chr16:33200978:33201978:Zfp148;-XM_036159911.1;+	51.5446	49.6531	0.581124
chr2:165167899:165168899:Elmo2;-NM_080287.2;-	56.2233	156.042	0.956572
chr9:91250600:91251600:Zic4;-NM_001421110.1;+	6.46563	33.636	0.159056
chr13:55359386:55360386:Nsd1;-XM_006517142.5;+	96.3829	33.1021	0.649519
chr1:58624992:58625992:Hycc2;-NM_172513.3;-	14.019	9.05364	0.711588
chr2:71703068:71704068:Pdk1;-NM_172665.5;+	22.0733	33.102	0.658232
chr6:122851016:122852016:Necap1;-NR_156733.1;+	47.4848	176.188	0.945757
chr8:27749855:27750855:Eif4ebp1;-NM_007918.3;+	82.9705	6.40685	0.69381
chr4:149250656:149251656:Pgd;-XM_030253082.2;-	92.062	344.038	0.873425
chr15:101309784:101310784:Krt7;-NM_033073.3;+	9.50297	5.33904	0.658512
chr3:107951821:107952821:Gstm4;-XM_006501021.4;-	12.7312	27.6935	0.780366
chr5:136227308:136228308:Prkrip1;-NM_025774.3;-	60.4915	19.705	0.868282
chr17:45744133:45745133:Cdc5l;-XR_004939578.1;-	61.7794	149.119	0.487522
chr5:5713877:5714877:Gm40262;-XR_868231.3;+	7.6986	3.20342	0.576575
chr12:69771187:69772187:Dmac2l;-XM_006516180.4;+	8.20984	11.212	0.641117
chr1:133728255:133729255:Atp2b4;-NM_001421080.1;-	8.35255	3.1954	0.693664
chr1:53335664:53336664:Pms1;-XM_036164396.1;-	26.6398	31.954	0.909281
chr4:135748460:135749460:Eloa;-NM_013736.4;-	53.7212	62.3104	0.883846
chr13:41070626:41071626:Gcnt2;-NM_133219.2;+	2.10509	4.27124	0.842435
chr9:108140466:108141466:Dag1;-XM_030244040.2;-	71.5302	89.4713	0.917064
chr1:63215121:63216121:Ndufs1;-XM_036164413.1;-	89.0816	229.536	0.866793
chr9:123546183:123547183:Lztfl1;-XM_006512403.5;-	42.0939	61.2452	0.915659
chr17:3376348:3377348:Tiam2;-NM_001122998.1;+	2.88698	7.47466	0.659034
chr3:101283806:101284806:Igsf3;-XM_006502343.5;+	44.8985	26.1613	0.776091
chr14:67952675:67953675:Cdca2;-XM_030247602.2;-	95.2264	63.908	0.886833
chr5:21086951:21087951:Tmem60;-NM_177601.3;+	17.9835	12.8137	0.826534
chrM:4828:5828:COX1;-unassigned_transcript_3203;+	389.291	2885.21	0.334586
chr8:70979871:70980871:Fkbp8;-XR_379034.4;+	189.007	170.315	0.909222
chr1:161796257:161797257:Pigc;-NM_026078.2;+	19.6976	84.3569	0.866241
chr1:118981627:118982627:Gli2;-XM_030248278.2;-	2.75965	1.5977	-0.00987051
chr11:84719329:84720329:Dhrs11;-NM_177564.5;-	9.67718	14.9119	0.938955
chr17:45816973:45817973:Aars2;-XR_385317.4;+	9.3526	67.2718	0.957565
chr4:82777384:82778384:Zdhhc21;-XM_011250093.4;-	22.7395	21.3026	0.634967
chr8:70494858:70495858:Mau2;-XR_004934891.1;-	40.6588	98.5248	0.886737
chr8:84115954:84116954:Clgn;-XM_011248296.4;+	3.93952	8.00857	0.527645
chr9:19533082:19534082:Zfp317;-XM_017313365.2;+	30.8245	38.4411	0.733093
chr7:101858653:101859653:Pgap2;-XM_030242494.2;+	2.10509	8.00856	0.200448
chr6:41680756:41681756:Kel;-XM_006506057.4;-	2.61247	14.9119	0.626505
chr6:122462523:122463523:Rimklb;-XM_030255056.2;-	81.9065	125.153	0.602353
chr8:95720827:95721827:Adgrg1;-NM_001403768.1;+	31.877	188.468	0.895967
chr8:85573241:85574241:1700122E12Rik;-XR_106144.6;+	2.13516	2.66952	0.513525
chr1:75168304:75169304:Ankzf1;-NR_051998.1;+	11.5479	33.636	0.739367
chr4:149670036:149671036:Clstn1;-XM_036164295.1;+	47.7253	140.951	0.473338
chr2:154974920:154975920:Itch;-XR_001781069.2;+	44.0865	87.0264	0.82309
chr13:41153986:41154986:Pak1ip1;-NM_026550.3;+	38.1622	149.493	0.672306
chr4:11253764:11254764:Ints8;-XR_390345.4;-	120.689	187.464	0.902799
chr9:71122571:71123571:Aldh1a2;-NM_009022.4;+	50.5522	284.57	0.990175
chr10:80633589:80634589:Plekhj1;-XM_017314165.1;-	102.99	48.4636	0.515923
chr5:73449889:73450889:Ociad1;-XM_006504076.5;+	184.676	323.546	0.97726
chr10:127850584:127851584:Prim1;-NM_008921.2;+	59.4236	93.967	0.789287
chr7:135317608:135318608:Mki67;-NM_001081117.2;-	68.6969	64.4406	0.856823
chr1:183766320:183767320:Dusp10;-XM_006497189.3;+	4.33046	19.7545	0.950933
chr15:89095298:89096298:Ppp6r2;-XM_017316747.2;+	22.9454	24.0257	0.75995
chr7:44646475:44647475:Bcl2l12;-XM_036153537.1;-	57.1432	25.0306	0.87365
chr7:66339115:66340115:Lins1;-XM_006541218.5;+	16.0287	35.7716	0.425589
chr2:3714030:3715030:Fam107b;-NM_001418244.1;+	36.5684	126.535	0.834221
chr6:52616785:52617785:Hibadh;-NM_145567.1;-	61.853	130.479	0.874159
chr14:8507849:8508849:Thoc7;-XM_006518078.5;+	178.331	67.2719	0.87455
chr19:60762335:60763335:Mir3084-2;-NR_105743.1;-	2.3917	2.13027	-0.00661679
chr17:24022129:24023129:Srrm2;-XM_030250132.2;+	334.348	99.3062	0.933191
chr5:120848791:120849791:Dtx1;-NM_001417474.1;-	7.83741	50.0613	0.802322
chr10:25954361:25955361:Tmem200a;-NM_001358814.1;-	8.42614	28.7586	0.826551
chr17:28127716:28128716:Taf11;-NM_026836.3;-	31.6808	63.908	0.875614
chr14:101890887:101891887:Uchl3;-XM_006519246.5;+	212.824	35.7716	0.87712
chr19:3901332:3902332:Chka;-NR_073190.2;+	14.465	127.069	0.977375
chr8:65489312:65490312:Apela;-NM_001399422.1;-	8.49973	5.32566	0.594718
chr2:119984528:119985528:Ehd4;-NR_184851.1;-	36.2434	70.8314	0.766184
chrX:100463895:100464895:Zmym3;-XR_004940355.1;-	1.83977	6.3908	0.597946
chr8:85598240:85599240:Syce2;-NR_031759.1;+	29.0502	6.40685	0.424198
chr13:74085462:74086462:Brd9;-XM_036157813.1;+	62.7316	109.45	0.772275
chr17:49734920:49735920:Mocs1;-NM_028464.2;+	17.2617	26.1613	0.737064
chr7:110580799:110581799:Irag1;-XM_006507418.5;-	1.32463	2.13027	0.209912
chr1:60219164:60220164:Nbeal1;-XM_006496029.4;+	18.0135	7.47466	0.683765
chr13:120252509:120253509:Zfp131;-XM_006517769.4;-	6.84394	10.1188	0.946669
chr6:95695299:95696299:Suclg2;-NR_177069.1;-	23.6962	139.533	0.738214
chr18:51250470:51251470:Prr16;-NM_001081224.2;+	3.75908	13.3476	0.549845
chr9:106562515:106563515:Tex264;-NM_011573.3;-	20.7894	75.0919	0.705349
chr2:6889460:6890460:Celf2;-XM_030247364.1;-	13.4303	11.7165	0.731414
chr12:111638272:111639272:Ckb;-NM_021273.4;-	464.8	2538.21	0.999204
chr17:24041813:24042813:Mir5125;-unassigned_transcript_2794;+	1.77429	1.60171	-0.00573777
chr8:72123916:72124916:Unc13a;-XM_030243646.2;-	6.88074	14.3793	0.783291
chr6:83325958:83326958:Bola3;-NM_175277.5;+	78.3393	14.4154	0.908692
chr13:30519852:30520852:Agtr1a;-XM_006516534.3;+	1.35327	4.27123	0.861392
chr18:31892783:31893783:Ammecr1l;-XM_006525842.3;+	37.3803	61.399	0.735926
chr3:8988417:8989417:Mrps28;-NM_025434.3;-	69.1753	3.72797	0.710519
chr11:23583177:23584177:Sanbr;-XM_006514811.5;-	39.8494	58.0498	0.936689
chr14:34310157:34311157:Ldb3;-XM_006519018.5;-	3.42197	3.1954	0.659362
chr4:11075664:11076664:Ndufaf6;-XM_036164543.1;-	29.5099	14.3793	0.85048
chr10:29411363:29412363:Rspo3;-NM_028351.3;-	19.5015	23.4329	0.840791
chr3:60408194:60409194:Mbnl1;-XM_030252712.2;+	42.192	18.6866	0.49261
chr9:70449691:70450691:Sltm;-XM_030244498.1;+	62.3106	85.9586	0.711458
chrX:138117452:138118452:Pwwp3b;-XM_030251345.1;+	7.09715	8.54247	0.743993
chr11:84019894:84020894:Tada2a;-NM_172562.3;-	41.3212	88.9387	0.883221
chr10:127030957:127031957:Dtx3;-XM_036156115.1;-	100.378	218.352	0.969741
chr5:135601477:135602477:Ccl24;-XM_006504444.3;-	1.03027	2.13026	0.775174
chr8:89423334:89424334:Cyld;-XM_011248523.4;+	19.9683	16.0171	0.827039
chr10:25172478:25173478:Akap7;-XM_036155887.1;-	10.781	13.3142	0.695493
chr3:10395878:10396878:Impa1;-XM_006530077.4;-	63.5456	227.406	0.923455
chr7:19337911:19338911:Clasrp;-NR_125836.1;-	56.5545	102.785	0.914269
chr1:38168494:38169494:Rev1;-XM_006496155.5;-	56.812	34.6168	0.747494
chr18:23174426:23175426:Nol4;-XM_030250501.2;-	4.48904	4.26053	0.385804
chr18:13074419:13075419:Osbpl1a;-XM_006526141.5;-	13.9822	15.977	0.501555
chr2:155771730:155772730:Uqcc1;-NM_001355442.1;-	38.0096	108.111	0.826592
chr7:28049614:28050614:Rps16;-NM_013647.2;+	698.438	23.4918	0.416864
chr10:84937991:84938991:Tmem263;-NM_001013028.2;+	45.1992	80.0856	0.800834
chr19:57598966:57599966:Atrnl1;-NM_181415.4;+	24.9002	21.3562	0.718185
chr3:96634303:96635303:Polr3c;-XR_867239.4;-	27.5965	94.797	0.95045
chr11:106083929:106084929:Strada;-XM_006534297.5;-	22.9235	93.7317	0.773528
chr1:151303715:151304715:Swt1;-XM_030242199.2;-	26.8238	22.3678	0.730983
chr18:31892377:31893377:Ammecr1l;-NM_153515.4;+	36.8992	59.2633	0.738819
chr12:84497269:84498269:Aldh6a1;-XM_017314928.3;-	23.8066	52.7241	0.874195
chr11:76107898:76108898:Gemin4;-NM_177367.3;-	18.1769	86.2759	0.770155
chr17:35354127:35355127:Bag6;-XM_006524113.4;+	313.237	430.327	0.84424
chr6:47431130:47432130:Cul1;-NM_001355550.2;+	45.1992	194.341	0.904901
chr6:124785140:124786140:Spsb2;-NM_001306050.2;+	3.78916	7.47466	0.427369
chr3:96104402:96105402:Bola1;-NM_026975.2;-	84.3349	5.85823	0.65529
chr1:169796257:169797257:Hsd17b7;-NM_001420237.1;-	37.0897	53.2567	0.752969
chr15:76594326:76595326:Lrrc14;-XM_030248489.2;+	49.7402	115.323	0.885571
chr13:34346447:34347447:Psmg4;-NM_001101430.2;+	77.2267	2.66952	0.519797
chr5:31683625:31684625:Slc4a1ap;-XR_004942464.1;+	19.7277	77.4161	0.800713
chr7:111622192:111623192:Usp47;-NM_001403494.1;+	119.088	118.527	0.880347
chr2:70391609:70392609:Gad1;-XR_003950661.2;+	3.06741	10.1442	0.47242
chr6:113354214:113355214:Tada3;-XM_036165703.1;-	21.3045	109.709	0.660473
chr1:192717671:192718671:Syt14;-XM_030255032.2;-	13.7983	6.92337	0.38205
chr11:94900205:94901205:Samd14;-NM_001364135.1;+	38.5231	179.926	0.800181
chr16:17436806:17437806:Smpd4;-XM_006522721.4;+	28.4788	60.3312	0.885583
chr15:100320312:100321312:Slc11a2;-XM_006520578.4;-	23.6962	42.6053	0.947753
chr15:58804616:58805616:Tatdn1;-XM_036159572.1;-	26.603	10.6513	0.402252
chr8:36924552:36925552:Trmt9b;-XM_006509137.3;+	4.81163	6.94075	0.364378
chr12:85223587:85224587:Pgf;-NM_008827.3;-	4.59942	18.6399	0.953149
chr5:23988209:23989209:Pus7;-NM_178403.5;-	39.187	52.7241	0.858115
chr2:25872791:25873791:Camsap1;-NR_176450.1;-	28.0013	27.1609	0.779462
chr5:137598838:137599838:Mospd3;-XM_006504614.5;-	18.7288	34.0843	0.525576
chr9:58109134:58110134:Islr2;-XM_030244417.1;-	14.1294	29.8237	0.772045
chr12:28685452:28686452:Rps7;-NM_011300.3;-	2146.57	67.1035	0.935126
chr13:83672439:83673439:Mef2c;-NM_001347567.2;+	20.299	28.8308	0.770885
chr19:53026578:53027578:Xpnpep1;-XM_030250761.2;-	69.9112	309.421	0.885216
chrX:49929818:49930818:Stk26;-NM_001313744.2;+	15.1566	10.6781	0.560286
chr11:109253980:109254980:Gm11696;-NR_038097.1;-	1.54541	3.1954	0.127227
chr2:32610599:32611599:Sh2d3c;-NM_001412517.1;+	1.29313	10.1442	0.539739
chr12:110413456:110414456:Ppp2r5c;-NM_001373954.1;+	11.4577	10.1442	0.00110004
chr2:180883278:180884278:Helz2;-XM_006500599.3;-	3.23799	1.06513	0.556136
chr4:83443282:83444282:Ccdc171;-NM_001355378.1;+	4.42068	5.87295	0.623641
chr10:34172908:34173908:Gm26564;-XR_380238.4;-	1.83977	2.13026	0.286651
chr12:82216437:82217437:Sipa1l1;-NM_001407405.1;+	3.06741	3.73733	0.116853
chr2:32252821:32253821:Ciz1;-XM_006498285.4;+	44.9286	105.179	0.887661
chr10:33895112:33896112:Rwdd1;-NM_025614.3;-	186.81	73.4942	0.791848
chr8:123951080:123952080:Cdk10;-NM_194446.2;+	48.0862	76.8822	0.877516
chr16:20490969:20491969:Eif4g1;-XM_006521943.2;+	223.53	316.605	0.876134
chr8:73325167:73326167:Tmem38a;-NR_151663.1;+	7.87904	64.0685	0.793
chr13:6698596:6699596:Pfkp;-XR_004938049.1;-	12.9152	35.1495	0.99264
chr11:102651942:102652942:Adam11;-XM_006532020.4;+	4.8417	13.8815	0.791623
chr14:28231251:28232251:Wnt5a;-XM_006518924.4;+	2.55618	2.66952	0.659461
chr15:59245590:59246590:Nsmce2;-NM_001374768.1;+	75.0013	52.8565	0.807959
chr10:80458193:80459193:Csnk1g2;-XR_380333.4;+	146.965	12.8137	0.373483
chr7:44202870:44203870:Nr1h2;-NM_001285519.2;-	47.0245	131.012	0.805001
chr13:96678743:96679743:Cert1;-NM_023420.2;+	26.7045	30.9664	0.8862
chr1:75522188:75523188:Slc4a3;-XM_006496450.4;+	8.72108	11.212	0.468063
chr1:135074072:135075072:Arl8a;-NM_026823.2;+	51.725	105.713	0.907998
chr10:98943497:98944497:Galnt4;-NM_015737.4;+	4.5109	12.8137	0.635731
chr12:113119557:113120557:Tedc1;-XM_036157147.1;+	18.0436	33.636	0.883262
chr11:117671331:117672331:Tmc6;-XM_006533114.5;-	7.9846	17.5747	0.596121
chr17:36220471:36221471:Atat1;-XR_004939589.1;-	61.7794	396.762	0.807076
chr15:90108006:90109006:Alg10b;-NM_001033441.4;+	30.8846	48.0513	0.715384
chr16:78097614:78098614:Cxadr;-XM_030248956.1;+	25.7121	38.4411	0.797589
chr1:97904997:97905997:Pam;-XM_017319282.2;-	4.96737	12.7816	0.670876
chr9:86453541:86454541:Rwdd2a;-NM_001145969.1;+	1.83443	3.20342	0.480828
chr10:79855009:79856009:Arhgap45;-NM_027521.3;+	5.92432	7.47466	0.515248
chr2:91761620:91762620:Mdk;-XM_011239335.2;-	2026.36	84.6781	0.59699
chr10:69760862:69761862:Ank3;-NM_170687.3;+	6.8265	7.47466	0.570461
chr9:4376052:4377052:Msantd4;-NM_145609.2;+	49.0787	158.036	0.953976
chr17:3607564:3608564:Tfb1m;-XR_385130.4;-	15.7852	28.7586	0.831458
chr7:96980991:96981991:Usp35;-XM_011241795.4;-	5.29853	4.26053	0.543068
chr4:149250662:149251662:Pgd;-NM_001081274.2;-	92.062	344.038	0.873425
chr11:95732802:95733802:Abi3;-NM_001163464.1;-	3.42197	11.7165	0.936681
chr13:54737387:54738387:Nop16;-NM_178605.4;-	109.466	51.659	0.801602
chr10:26249576:26250576:L3mbtl3;-NM_001347467.3;-	4.19467	4.26053	0.374292
chr7:24918784:24919784:Dedd2;-NM_207677.3;-	11.3698	20.2375	0.58943
chr9:67540816:67541816:Tln2;-NM_001408298.1;-	22.114	13.8467	0.537662
chr13:100787069:100788069:Rad17;-NM_001044371.2;-	26.1983	49.5287	0.826733
chr5:100126426:100127426:Hnrnpd;-XR_004942430.1;-	440.514	17.5747	0.80698
chr2:65068747:65069747:Cobll1;-XM_030251750.1;-	2.50209	9.5862	0.29711
chr10:76561369:76562369:Col6a1;-NM_009933.5;-	12.5472	41.5402	0.796953
chr13:21714704:21715704:Zkscan8;-XM_036158230.1;-	32.8583	10.6513	0.64877
chr7:28415707:28416707:Fbxo17;-NM_001310687.1;+	6.34533	32.5681	0.764837
chr12:116226104:116227104:Dync2i1;-XM_036157371.1;-	17.2938	13.8467	0.676673
chr19:46315248:46316248:Psd;-XM_006527391.4;-	1.80297	2.13026	0.203597
chr7:131918727:131919727:Chst15;-XM_006508332.2;-	17.7354	35.1494	0.80327
chr4:147988595:147989595:Mfn2;-XM_036163779.1;-	44.8903	88.4061	0.962251
chr18:31767617:31768617:Sap130;-XM_006525949.3;+	8.33013	5.87295	0.749704
chr17:32539336:32540336:Akap8;-XM_006524666.5;-	51.5503	181.073	0.845847
chr4:42152928:42153928:Ccl27al;-XM_036163516.1;+	4.90185	25.0935	0.28227
chr11:116021739:116022739:Trim65;-XM_036156781.1;-	1.54541	2.13027	0.0823526
chr17:48717011:48718011:Oard1;-NM_001413589.1;+	56.3863	43.7801	0.671104
chr8:26609153:26610153:Rnf170;-NM_001357294.2;+	16.4498	26.6952	0.701365
chr13:55300131:55301131:Fgfr4;-NM_008011.2;+	1.95472	11.212	0.715156
chr11:3488792:3489792:Smtn;-NM_001284429.1;-	40.0334	85.2108	0.987483
chr11:24027556:24028556:Bcl11a;-NM_016707.3;+	37.8014	89.162	0.723114
chr6:40447902:40448902:Ssbp1;-NM_001286663.1;+	284.728	34.1699	0.696056
chr1:138546981:138547981:Nek7;-NM_001311148.2;-	37.7152	61.2452	0.902221
chr15:76585242:76586242:Mfsd3;-NM_027122.3;+	2.73661	12.2798	0.720123
chr2:118987015:118988015:Rmdn3;-NM_001033136.3;-	20.679	131.012	0.506369
chr1:135512593:135513593:Nav1;-NM_173437.2;-	14.6446	8.52107	0.51925
chr11:97672092:97673092:Snora21;-NR_028078.1;-	61.0067	2.66283	0.105921
chr7:143055761:143056761:Phlda2;-NM_009434.2;-	1.619	1.5977	0.838864
chr5:88712254:88713254:Gm42107;-NR_168903.1;-	1.10386	1.06513	-0.00534095
chr16:48813979:48814979:Dzip3;-XR_003951784.1;-	57.6216	76.1571	0.97064
chrX:133501428:133502428:Hnrnph2;-NM_019868.4;+	104.593	378.004	0.922441
chr12:84663687:84664687:Abcd4;-XM_006515613.4;-	11.9217	16.5095	0.574753
chr17:56632519:56633519:Kdm4b;-XM_030249601.1;+	59.4837	95.5688	0.850252
chr18:58688812:58689812:Slc27a6;-NM_001081072.1;+	1.02247	8.54247	0.418124
chr11:77873015:77874015:Phf12;-XR_388469.3;+	27.5165	80.0856	0.728379
chr19:55303997:55304997:Vti1a;-XM_036161635.1;+	47.2442	63.0007	0.72862
chr7:29007148:29008148:Dpf1;-NM_001403209.1;+	9.08195	33.636	0.814954
chr7:109302472:109303472:Akip1;-XM_006508057.4;+	19.3367	6.40685	0.231647
chr17:37179890:37180890:Trim10;-XM_017317361.1;+	4.87178	22.9579	0.838289
chr19:4149535:4150535:Pitpnm1;-XM_030250773.2;+	3.81923	11.7459	0.752749
chr3:105707740:105708740:Rap1a;-XM_030252384.2;-	99.973	216.222	0.910724
chr19:46695397:46696397:As3mt;-NM_020577.3;+	23.1259	63.5346	0.805972
chr10:61550543:61551543:Aifm2;-XR_004936276.1;+	7.66854	19.7545	0.837888
chr11:71932826:71933826:Pimreg;-NM_144526.4;+	84.7448	180.993	0.708062
chr6:86380689:86381689:Tia1;-XM_006505889.4;+	103.149	169.248	0.762688
chr14:19260894:19261894:D830030K20Rik;-XM_036158671.1;-	9.78756	1.5977	0.10011
chr7:116979714:116980714:Xylt1;-NM_175645.3;+	8.08955	3.73733	0.371261
chrX:158409527:158410527:Sh3kbp1;-XM_036162054.1;+	58.5816	54.9921	0.818167
chr14:63074687:63075687:Wdfy2;-XR_383185.4;+	20.3893	17.0849	0.786359
chr4:154059078:154060078:Dffb;-XM_006538517.2;-	7.87421	18.1073	0.805585
chr19:6817495:6818495:Rps6ka4;-NM_019924.2;-	4.12108	30.8889	0.578488
chr8:117705241:117706241:1700030J22Rik;-XM_036154270.1;-	4.23147	14.3793	0.78501
chr2:135899168:135900168:Lamp5;-NM_029530.3;+	2.22538	39.5089	0.681157
chr6:83433349:83434349:Tet3;-XM_006505775.4;-	31.9384	12.7816	0.422024
chr4:40970456:40971456:Nfx1;-XM_006538319.5;+	63.2128	157.502	0.847089
chr6:120507760:120508760:Hdhd5;-NM_144815.2;-	22.482	29.8237	0.888737
chr5:43938964:43939964:Fbxl5;-NR_188802.1;-	67.0779	164.031	0.902402
chr4:43668471:43669471:Tmem8b;-NM_001085508.2;+	8.72107	14.9493	0.769562
chr19:56536093:56537093:Dclre1a;-XR_877682.3;-	5.40892	5.85824	0.278393
chr6:117883243:117884243:Hnrnpf;-NM_001166430.1;+	208.765	902.831	0.943966
chr17:79922048:79923048:Rmdn2;-XM_006524502.4;+	6.13483	24.5596	0.544612
chr7:48608321:48609321:Nav2;-NM_001111016.1;+	37.8013	9.07637	0.703066
chr7:90091489:90092489:Crebzf;-NR_073436.1;+	34.8542	10.6781	0.30834
chr13:21901298:21902298:H3c10;-NM_178206.2;+	1683.23	1.06781	0.992039
chr17:33184305:33185305:Zfp472;-NM_153063.3;+	7.93919	25.0935	0.58983
chr4:99081884:99082884:Atg4c;-NM_001145967.1;+	16.961	15.4832	0.759043
chr5:53966492:53967492:Tbc1d19;-XM_006504067.4;+	28.6893	117.459	0.782042
chr4:124959965:124960965:Snip1;-NM_001356560.1;+	37.7111	83.8229	0.527731
chr12:111873989:111874989:Ppp1r13b;-NM_011625.1;-	19.8327	23.4329	0.733064
chr7:24918875:24919875:Dedd2;-XM_036153381.1;-	11.3698	20.2375	0.58943
chr18:13074398:13075398:Osbpl1a;-NM_207530.3;-	13.9822	15.977	0.501555
chr4:9668662:9669662:Asph;-NM_001177849.1;-	128.342	136.337	0.958322
chr11:98039942:98040942:Fbxl20;-NM_028149.1;-	28.8108	59.6475	0.775911
chr4:107780286:107781286:Cpt2;-NM_009949.2;-	27.6701	59.6475	0.84109
chr18:77031311:77032311:Hdhd2;-NM_029826.2;+	55.7547	109.45	0.736863
chr12:116368471:116369471:Ncapg2;-XM_006516356.2;+	48.1464	16.0171	0.830514
chr2:18059548:18060548:Mllt10;-NM_010804.4;+	10.9465	10.1442	0.836496
chrX:72954439:72955439:Arhgap4;-XM_011247536.4;-	1.76618	4.7931	0.684161
chr2:24365111:24366111:Pax8;-NM_011040.4;-	13.9454	109.176	0.995227
chr5:21086609:21087609:Phtf2;-XR_004942555.1;-	12.8784	20.2375	0.770963
chr2:92217286:92218286:Mir7000;-unassigned_transcript_342;-	1.06707	7.45594	-0.00971909
chr18:10181292:10182292:Rock1;-NM_009071.2;-	28.5164	56.9847	0.731009
chr6:146543577:146544577:Med21;-NM_025315.3;+	49.7101	7.47465	0.860107
chr1:33946425:33947425:Bend6;-XM_017321224.3;-	3.53235	10.1188	0.454841
chr11:116422433:116423433:Sphk1;-XM_017314398.2;+	2.01487	12.8137	0.857226
chr14:67236856:67237856:Bnip3l;-NM_001422132.1;-	1.83977	4.7931	0.0136062
chr14:57661019:57662019:Ift88;-XR_003950838.2;+	12.6606	37.9072	0.852983
chr9:113855365:113856365:Fbxl2;-XR_379878.4;-	6.77035	19.1724	0.647387
chr9:123089354:123090354:Tmem158;-NM_001002267.2;-	13.2463	44.7356	0.866503
chr2:172391013:172392013:Tfap2c;-NM_009335.2;+	2.28552	2.66952	0.904422
chr11:120357961:120358961:Hgs;-NM_001159328.1;+	44.7782	262.681	0.757175
chr4:106172683:106173683:Usp24;-XM_006503177.5;+	35.997	4.27123	0.763353
chr13:58362967:58363967:Ubqln1;-NM_152234.2;-	225.556	460.671	0.93311
chr18:3337149:3338149:Crem;-XM_036160959.1;-	13.6879	26.0958	0.607802
chr4:155170314:155171314:Rer1;-XM_006539132.4;-	129.74	88.4061	0.412431
chr2:31578049:31579049:Abl1;-NM_001283046.1;+	29.4412	19.2205	0.896837
chr7:100256461:100257461:Rab6a;-NM_001163663.2;+	69.3776	493.327	0.886254
chr13:55252622:55253622:Zfp346;-NM_012017.2;+	18.9458	43.2462	0.925768
chr12:33003750:33004750:Sypl1;-XM_036157254.1;+	30.6741	121.73	0.794927
chr1:171023337:171024337:Pcp4l1;-NM_025557.1;-	3.82672	20.7701	0.873028
chr14:71002836:71003836:Dok2;-XM_036158435.1;+	1.44349	1.60171	0.18316
chr8:111573140:111574140:Cog4;-XR_387727.3;+	42.9137	174.587	0.963125
chr12:119202036:119203036:Itgb8;-NM_177290.4;-	8.02139	4.26053	0.396351
chr13:107158122:107159122:Kif2a;-NM_001145779.1;-	37.3105	104.383	0.878392
chr2:142904489:142905489:Snrpb2;-NM_021335.3;+	116.742	75.2805	0.766692
chr7:139705097:139706097:Paox;-NM_001346725.2;+	13.8936	62.4668	0.832906
chr12:88326858:88327858:Adck1;-XM_030246935.1;+	13.2921	51.7887	0.809783
chr1:132668933:132669933:Nfasc;-XM_011248024.4;-	50.7776	17.0421	0.843671
chr18:35741616:35742616:Paip2;-NM_001357473.1;+	1.56378	1.06781	-0.00197297
chr2:32285402:32286402:Ptges2;-NM_133783.2;+	24.1785	65.1363	0.929368
chr5:65127171:65128171:Mir574;-unassigned_transcript_657;+	16.54	97.1705	0.827021
chr12:80509381:80510381:Exd2;-XM_006516414.5;+	19.0961	76.8822	0.801664
chr12:4088699:4089699:Efr3b;-XM_030246875.2;-	15.3805	16.5095	0.662499
chr8:61445727:61446727:Nek1;-NM_001293637.1;+	11.2472	25.6274	0.831857
chr18:34784289:34785289:Cdc23;-NM_178347.4;-	150.346	316.877	0.930327
chr3:142470508:142471508:Gtf2b;-NM_145546.1;+	79.7528	116.391	0.995598
chr7:141048202:141049202:Cd151;-NM_001111050.1;+	3.75908	11.212	0.654323
chr19:37184444:37185444:Marchf5;-NM_027314.3;+	50.3417	335.292	0.869992
chr11:78426586:78427586:Tnfaip1;-NM_001159392.1;-	69.9112	137.402	0.854883
chr16:4781582:4782582:Anks3;-XM_030249289.2;-	31.5704	87.8736	0.792323
chr17:79243999:79244999:Cebpz;-NM_001024806.2;-	107.994	102.785	0.905881
chr7:126358298:126359298:Mapk3;-NM_011952.2;+	39.305	105.179	0.7742
chr5:29582913:29583913:Lmbr1;-XM_006535767.5;-	11.7009	29.8237	0.759175
chr16:13720518:13721518:Pdxdc1;-XM_011246054.4;-	63.5824	155.509	0.899151
chr2:130506040:130507040:Ddrgk1;-NR_184839.1;-	51.8815	33.5517	0.902182
chrX:111220549:111221549:Apool;-NM_026565.3;+	40.8387	67.8058	0.936907
chr7:99030225:99031225:Gdpd5;-NM_001362166.1;+	30.3433	85.9586	0.900506
chr16:21241516:21242516:Vps8;-XM_006521954.4;+	14.1342	34.1699	0.909095
chr11:72252217:72253217:Tekt1;-XM_006532933.3;-	1.76618	4.7931	0.481999
chr12:83968165:83969165:Numb;-NM_001411951.1;-	52.4334	19.705	0.858248
chr11:5711650:5712650:Ube2d-ps;-NR_015577.1;+	9.23231	29.3647	0.558725
chr10:116416896:116417896:Cnot2;-XM_006514184.3;-	125.509	303.563	0.894731
chr3:106454620:106455620:Dram2;-XM_006501929.5;+	24.9603	77.4161	0.901714
chr3:87965047:87966047:Naxe;-NM_001409779.1;-	106.449	22.9004	0.673007
chr11:77497628:77498628:Taok1;-XM_011248930.4;-	4.37865	6.92337	0.180546
chr12:55170813:55171813:Fam177a;-NM_028527.2;+	27.4563	33.1021	0.831945
chr11:100246467:100247467:Hap1;-NM_177981.2;-	13.8351	38.8774	0.915627
chr12:101784847:101785847:Fbln5;-NR_182218.1;-	5.66648	35.1494	0.700198
chr14:4198060:4199060:Nkiras1;-NM_001316712.1;-	13.1727	7.9885	0.520185
chr1:16174157:16175157:Rpl7;-NM_011291.5;-	195.163	192.257	0.870997
chr11:71641011:71642011:Wscd1;-NM_001357960.1;+	32.689	87.0263	0.941951
chr1:74640298:74641298:Stk36;-NM_001404078.1;+	8.42035	12.8137	0.696589
chrX:80113750:80114750:Tmem47;-NM_138751.2;+	64.8668	76.3483	0.795331
chr9:21042056:21043056:Tyk2;-XM_006510492.4;-	15.1965	12.7816	0.431682
chr3:107924634:107925634:Gstm1;-NM_001374678.1;-	18.876	19.705	0.673298
chr1:13443824:13444824:Ncoa2;-XM_030252093.2;-	45.6262	23.4329	0.618197
chr7:66339179:66340179:Lins1;-XM_030243014.1;+	16.0588	35.7716	0.425563
chr2:126912077:126913077:Blvra;-XM_030246651.1;+	12.8711	16.551	0.896283
chr17:29226479:29227479:Stk38;-XR_004939455.1;-	83.5623	136.87	0.918417
chr5:22733528:22734528:Gm15421;-NR_004442.1;-	11.6641	8.52107	0.897612
chr8:46428065:46429065:Ufsp2;-NM_138668.2;+	35.6061	81.1533	0.583504
chr6:65019305:65020305:Smarcad1;-NM_007958.3;+	96.7739	18.1527	0.62617
chrX:23151503:23152503:Klhl13;-XM_030251491.2;-	2.06054	7.45594	0.300987
chr13:55683966:55684966:Ddx41;-XR_003950486.2;-	91.179	113.969	0.869525
chr5:36852795:36853795:D5Ertd579e;-XM_011240750.4;-	40.6589	35.682	0.754065
chr6:4746592:4747592:Sgce;-XM_006505024.4;-	46.4725	101.188	0.786154
chr2:34715729:34716729:Fbxw2;-NM_001379116.2;-	48.1283	158.172	0.94716
chr3:131270126:131271126:Papss1;-NM_001410579.1;+	51.5446	312.868	0.825307
chr1:34478253:34479253:Ccdc115;-NM_027159.2;-	58.0631	123.555	0.921402
chr7:7139254:7140254:Zfp773;-NM_029584.1;-	5.07776	11.1839	0.106382
chr16:3726017:3727017:Gm41410;-NR_153801.1;-	4.45224	4.26053	0.949024
chr19:56996517:56997517:Afap1l2;-XM_036161576.1;-	9.67718	42.6054	0.836597
chr8:78275515:78276515:Prmt9;-XR_004934743.1;+	29.0202	66.738	0.357971
chr2:162772928:162773928:Srsf6;-NM_026499.4;+	151.867	865.458	0.988437
chr17:35265112:35266112:Msh5;-XR_004939473.1;-	5.66649	3.72797	0.447204
chr11:80273605:80274605:Zfp207;-XR_001779976.2;+	310.651	630.007	0.839091
chr1:92107545:92108545:Hdac4;-XM_006529312.2;-	22.8131	31.954	0.830021
chr4:107110230:107111230:Lrrc42;-NM_029985.2;-	38.0464	164.563	0.65564
chr11:50949584:50950584:Zfp354a;-NM_001347495.1;+	5.8341	14.9493	0.568203
chr8:106427227:106428227:Acd;-NR_145825.2;-	36.2066	107.579	0.985004
chr1:170416871:170417871:Nos1ap;-NM_001109985.3;-	6.18162	15.4444	0.586523
chr10:80690645:80691645:Sppl2b;-XM_030245314.2;+	9.53304	110.518	0.864451
chr19:6168116:6169116:Sac3d1;-NM_133678.3;-	28.5532	54.3218	0.625299
chr1:38036591:38037591:Eif5b;-NM_198303.2;+	125.343	64.0685	0.763837
chr2:32871574:32872574:Slc2a8;-XM_036162405.1;-	6.84394	58.0498	0.8398
chr2:113658829:113659829:Scg5;-XM_036159847.1;-	41.6156	82.5478	0.713371
chr16:16713833:16714833:Ppm1f;-NM_176833.4;+	36.839	43.2462	0.914274
chr14:54701104:54702104:Lrp10;-NM_022993.3;+	20.7201	137.213	0.932835
chr4:137523036:137524036:Alpl;-XM_006538500.2;-	8.13178	17.0421	0.57767
chr3:53370179:53371179:Nhlrc3;-NM_172501.2;-	13.2831	10.1188	0.757718
chr4:116414373:116415373:Gpbp1l1;-NM_029868.4;+	32.2379	58.7294	0.755936
chr4:149510575:149511575:Ube4b;-NM_022022.4;-	122.639	125.153	0.887724
chr13:97060352:97061352:Gcnt4;-NM_001376999.1;+	1.41342	1.06781	-0.00428342
chrX:135072500:135073500:Tceal8;-NM_025703.3;-	187.914	156.575	0.78853
chr13:74085504:74086504:Brd9;-XM_036157815.1;+	62.8218	109.45	0.772261
chr13:77856299:77857299:Arb2a;-XR_001780804.3;+	42.7032	71.0093	0.920849
chr6:119151731:119152731:Dcp1b;-XM_030255440.1;+	15.2468	30.9664	0.905078
chr2:181335270:181336270:Rgs19;-NM_001291210.1;-	49.3058	93.1992	0.866158
chr5:121342573:121343573:Gm26205;-XR_004942819.1;+	194.089	244.527	0.0517432
chr12:27392217:27393217:Sox11;-NM_009234.6;-	576.399	615.115	0.974187
chr5:44956966:44957966:Ldb2;-XM_036164828.1;-	26.6766	36.7472	0.978928
chr19:5738264:5739264:Map3k11;-XM_030250951.2;+	11.3374	5.87295	0.129506
chr2:26806067:26807067:Surf2;-NM_001421141.1;+	24.9002	37.9071	0.973536
chr18:4993267:4994267:Svil;-XM_006525793.5;+	3.57865	1.06781	0.665055
chrX:20483735:20484735:Rbm10;-XM_036161916.1;+	76.7756	195.943	0.952083
chr11:70860525:70861525:Rpain;-NR_156443.1;+	32.9897	12.8137	0.615162
chr1:59802221:59803221:Bmpr2;-XM_006495633.3;+	87.2408	24.0257	0.36896
chr8:71938234:71939234:Ano8;-XM_017312873.3;-	37.1633	16.5096	0.748245
chr17:46939930:46940930:Ptk7;-NM_175168.4;-	85.0708	257.23	0.918678
chr9:65121911:65122911:Parp16;-XM_011242702.3;+	6.31526	20.2884	0.439458
chr10:81832259:81833259:Gm10777;-XR_380630.4;+	43.6355	37.3733	0.820911
chr18:77854999:77855999:Haus1;-NM_146089.3;-	36.685	28.7586	0.861358
chr7:139681854:139682854:Fuom;-NR_104415.1;-	14.4238	1.06513	0.354498
chr14:26691978:26692978:Appl1;-NM_145221.3;-	60.05	90.5363	0.920645
chr9:4795714:4796714:Gria4;-XM_006509843.4;-	10.3027	26.0958	0.797997
chr5:73449881:73450881:Ociad1;-XM_036165455.1;+	184.676	323.546	0.97726
chr9:106036853:106037853:Glyctk;-XM_006511715.5;-	1.10386	2.66283	0.603202
chr3:127630646:127631646:Ap1ar;-NM_001411490.1;-	83.9302	219.95	0.903157
chr7:115932971:115933971:Gm10589;-XR_869889.3;+	4.96199	2.13562	0.689484
chr1:131724636:131725636:Pm20d1;-NM_001357478.1;+	1.35327	3.20342	0.976854
chr12:28799981:28800981:Trappc12;-XM_006515059.3;-	18.4713	72.9617	0.580618
chr2:91479973:91480973:Arhgap1;-XM_006499249.3;+	51.5145	146.824	0.946854
chr7:127186830:127187830:Cfap119;-NR_175799.1;-	5.48251	5.32567	0.557002
chr11:53991255:53992255:P4ha2;-XM_006532452.2;+	11.6682	58.7295	0.707286
chr10:22048896:22049896:Raet1e;-NM_198193.3;+	21.7125	23.4918	0.109244
chr4:106768192:106769192:Ssbp3;-XM_006503415.4;+	225.575	22.9579	0.762315
chr9:56703094:56704094:Lingo1;-NM_001361116.1;-	1.25104	2.13027	0.0646493
chr1:153536654:153537654:Rgs8;-XM_006529827.4;+	1.02247	3.73733	0.381407
chr16:97763069:97764069:Zbtb21;-XM_030248923.2;-	28.0749	36.2146	0.802549
chr5:138114667:138115667:Zscan21;-NM_011757.3;+	71.6632	213.028	0.929488
chr1:171854382:171855382:Vangl2;-XR_003947338.2;-	105.419	162.966	0.984024
chr5:35545705:35546705:Hmx1;-NM_001363144.2;+	34.7941	6.40685	0.672984
chr5:73449593:73450593:Ociad1;-XR_376823.5;+	184.315	323.546	0.977263
chr9:66852868:66853868:Rps27l;-NR_154464.1;+	391.697	6.40685	0.405678
chr3:58912710:58913710:Med12l;-XR_375531.5;+	3.6388	2.13562	0.268049
chr10:121461911:121462911:Xpot;-XM_030245308.1;-	81.8697	79.885	0.809313
chr2:164674292:164675292:Ctsa;-NM_001038492.2;+	11.5479	64.6024	0.878168
chr9:72891908:72892908:Pierce2;-XM_036155121.1;-	14.0926	3.1954	0.532102
chr12:70033364:70034364:Sav1;-NM_001417788.1;-	68.2554	3.1954	0.376041
chr2:162502606:162503606:Ptprt;-XM_036159701.1;-	2.79645	6.92337	0.897275
chr9:45817172:45818172:Rnf214;-XM_036154889.1;-	23.549	47.931	0.671028
chr4:21847553:21848553:Pnisr;-XM_006538184.5;+	93.9771	143.086	0.821202
chr17:88837052:88838052:Ppp1r21;-NM_028658.4;+	15.6979	41.6445	0.630027
chr17:34174274:34175274:Vps52;-NM_001357330.1;+	36.1473	155.366	0.836156
chr6:37782410:37783410:Atp6v0c-ps2;-NR_037854.1;+	2.16523	260.545	-0.000576626
chr18:6135602:6136602:Arhgap12;-XM_030250623.2;-	38.4144	52.1916	0.7851
chr3:84177590:84178590:Trim2;-NM_001271725.1;-	4.67301	1.5977	0.454978
chr5:123279742:123280742:Setd1b;-XM_006530237.4;+	23.998	1.06781	0.070362
chr5:90919862:90920862:Pf4;-NM_019932.5;+	16.2693	2.13562	0.835427
chr2:136732726:136733726:Slx4ip;-XM_011239814.3;+	6.97686	8.00857	0.785342
chr13:104423843:104424843:Adamts6;-NR_136938.1;+	3.72901	4.80514	0.178137
chr12:30961116:30962116:Acp1;-XR_381176.5;-	127.349	321.138	0.923045
chr6:65019090:65020090:Smarcad1;-NM_001409790.1;+	96.2025	18.1527	0.626203
chr13:68729781:68730781:Fastkd3;-XR_004938066.1;+	18.3143	38.975	0.472501
chr1:23421782:23422782:Ogfrl1;-NM_001379083.1;-	15.6012	34.6168	0.709355
chr2:158466300:158467300:Actr5;-XR_003950024.2;+	11.7283	72.611	0.905074
chr9:50686346:50687346:Alg9;-XM_006509903.5;+	21.2313	69.4075	0.583948
chr9:21913814:21914814:Prkcsh;-NM_001420126.1;+	37.5307	363.588	0.902315
chr15:97861577:97862577:Tmem106c;-XM_006521120.3;+	25.1408	56.0599	0.825156
chr8:106244878:106245878:Hsd11b2;-NM_008289.2;+	10.9765	142.552	0.908017
chr6:83985004:83986004:Dysf;-NM_001403655.1;+	1.83444	4.27123	0.328936
chr14:67147990:67148990:Dpysl2;-NM_001378767.1;-	27.7069	3.72797	0.953641
chr1:93682127:93683127:Atg4b;-NM_174874.4;+	53.4692	239.723	0.972602
chr3:34073633:34074633:Fxr1;-XM_006535400.2;+	104.833	194.341	0.87765
chr2:75488781:75489781:Gm39859;-NR_166143.1;-	5.11456	1.5977	0.461926
chr16:30129099:30130099:Gp5;-NM_008148.4;-	1.87656	10.1188	0.893762
chr9:56542432:56543432:Lingo1;-NM_001311076.1;-	8.49973	70.2988	0.898592
chr11:106810601:106811601:Smurf2;-XR_001780039.3;-	31.828	20.7701	0.522912
chr15:101121588:101122588:Tamalin;-NM_019518.3;+	14.9161	113.722	0.989367
chr3:94922759:94923759:Zfp687;-XM_036163410.1;-	16.7051	4.26053	0.851551
chr9:122751643:122752643:Zfp105;-NM_009544.2;+	36.809	78.4839	0.77707
chr5:3943428:3944428:Mterf1a;-XR_003955677.2;-	15.638	1.06513	0.152506
chr13:4658651:4659651:Akr1e1;-XM_006516485.3;-	35.5075	76.6897	0.941109
chr3:36054327:36055327:Mccc1;-NM_023644.4;-	23.4754	43.6705	0.744342
chr4:127062506:127063506:Dlgap3;-NM_198618.6;+	4.1801	11.212	0.712519
chr10:115150996:115151996:Rab21;-NM_024454.1;-	76.0192	3.72797	0.110243
chr1:156766457:156767457:Ralgps2;-NM_001159966.1;-	115.427	97.9923	0.854002
chr9:109945772:109946772:Gm10615;-XR_003948303.1;+	6.19497	4.80514	0.80751
chr7:24245629:24246629:Xrcc1;-XR_881685.2;+	24.1182	92.8993	0.918297
chr14:87653114:87654114:Tdrd3;-XR_383170.3;+	19.5172	45.3819	0.468182
chr11:75238782:75239782:Smyd4;-XM_006533535.2;+	9.41275	22.424	0.432817
chr17:35277767:35278767:Ddah2;-XM_006524612.5;+	202.299	520.556	0.707297
chr1:163756834:163757834:Scyl3;-NM_001357426.1;+	10.5555	34.1699	0.675859
chr9:107862578:107863578:Inka1;-NM_026597.4;-	91.8044	19.1724	0.871505
chr3:60408100:60409100:Mbnl1;-NM_001310514.1;+	42.4025	19.2205	0.490046
chr6:15720775:15721775:Mdfic;-XM_036165885.1;+	11.157	9.07637	0.529693
chr2:93164332:93165332:Tspan18;-NM_183180.2;-	66.1949	139.533	0.73983
chr9:121668073:121669073:Ccdc13;-XM_006511904.4;-	3.71633	1.5977	0.170085
chr17:6129562:6130562:Serac1;-XM_036160651.1;-	10.781	11.1839	0.73442
chr11:69804305:69805305:Gps2;-XM_030246187.2;+	64.8668	70.4754	0.831224
chr13:48414092:48415092:Id4;-NM_031166.3;+	70.7611	159.637	0.989118
chr18:38088112:38089112:Rell2;-NM_153793.2;+	1.9848	25.6274	0.646083
chr8:114859814:114860814:Nudt7;-NM_001290181.1;+	5.26272	4.27124	0.605545
chr2:33020020:33021020:Garnl3;-XM_017319358.2;-	7.43266	21.3027	0.78925
chrX:20553710:20554710:Cdk16;-NM_001310456.2;+	105.435	400.962	0.938386
chrX:74174122:74175122:Mpp1;-NM_008621.3;-	21.4885	109.176	0.924323
chr19:10502130:10503130:Cpsf7;-NM_001362450.2;+	46.4021	91.2976	0.850576
chr1:60136799:60137799:Wdr12;-XM_011238563.4;-	56.996	80.9501	0.852969
chr11:97912959:97913959:Cacnb1;-XM_030245500.2;-	27.4493	48.4636	0.721828
chr1:72282872:72283872:Gm24497;-XR_004936859.1;+	581.395	1.06781	-0.00148077
chr3:146226678:146227678:Rpf1;-NM_027371.3;-	118.04	51.6591	0.867656
chr15:97665348:97666348:Rapgef3;-XM_030248523.2;-	3.53236	9.05363	0.396166
chr4:117991589:117992589:St3gal3;-XR_004941855.1;-	14.9757	90.5365	0.901537
chr10:90959402:90960402:Slc25a3;-XM_006513371.5;-	382.083	554.402	0.730044
chr11:106273107:106274107:Icam2;-NM_010494.2;-	12.952	11.1839	0.744398
chr11:103588049:103589049:Gosr2;-NR_156185.1;-	129.851	239.655	0.946133
chr7:117842360:117843360:Smg1;-NM_001031814.1;-	30.5769	18.1073	0.610071
chr11:71641029:71642029:Wscd1;-NM_177618.4;+	32.689	87.0263	0.941951
chr7:92209850:92210850:Ccdc90b;-XM_036153349.1;+	62.0399	98.2383	0.847421
chr1:134289245:134290245:Tmem183a;-XR_004933981.1;-	93.2762	229.004	0.822876
chr11:52173711:52174711:Tcf7;-XM_030245766.2;-	13.1359	38.3448	0.754526
chr12:19437163:19438163:Gm5784;-XM_036157536.1;+	9.74355	33.1021	0.342038
chr11:106107218:106108218:Ddx42;-XM_030246345.2;+	88.7445	151.629	0.944357
chr8:3637531:3638531:Camsap3;-XM_006508881.2;+	7.66853	22.9579	0.318193
chr2:26517969:26518969:Dipk1b;-NM_019833.3;+	12.9613	113.188	0.896093
chr2:157265539:157266539:Src;-XM_011239403.3;+	31.1553	89.162	0.786826
chr5:139469746:139470746:Zfand2a;-NM_001159908.1;-	15.1597	42.0728	0.800052
chr13:81780998:81781998:Adgrv1;-XM_017315366.3;-	65.8269	12.249	0.788534
chr6:55993982:55994982:Ppp1r17;-NM_011153.4;+	20.0284	113.188	0.844757
chr8:85716726:85717726:Hook2;-XM_030243326.2;+	9.95406	33.1021	0.761263
chr13:13407053:13408053:Gm2423;-XM_036158275.1;-	30.4298	2925.4	0.0873069
chr17:88281978:88282978:Msh6;-NM_010830.2;+	62.2204	128.137	0.990879
chr7:24704838:24705838:Atp1a3;-NR_185195.1;-	21.4517	98.5249	0.993399
chr14:69845585:69846585:Loxl2;-XM_006519744.4;+	4.45075	3.73733	0.170238
chr10:72490178:72491178:Zwint;-NM_001293683.1;+	251.287	678.592	0.904197
chr19:8691068:8692068:Slc3a2;-NM_001410771.1;-	58.7622	313.682	0.997167
chr2:20972954:20973954:Arhgap21;-XM_006497539.5;-	35.7651	25.5632	0.72179
chr15:76809407:76810407:Zfp647;-XM_036159398.1;-	27.2286	82.5479	0.918775
chr11:105834847:105835847:Cyb561;-XM_006532134.5;-	5.48251	9.05363	0.617934
chr19:46949878:46950878:Nt5c2;-XM_030251130.2;-	49.3058	203.973	0.994918
chr7:15908256:15909256:Meis3;-XM_036152757.1;+	21.2614	41.6445	0.75624
chr7:125799215:125800215:Xpo6;-XM_017312342.3;-	64.6862	98.5248	0.841615
chr14:34031710:34032710:Shld2;-XM_011245218.4;-	8.83089	12.249	0.504004
chr5:32903189:32904189:Pisd;-XM_030254588.2;-	4.04749	12.7816	0.786854
chr16:32150523:32151523:Ubxn7;-XM_036159898.1;+	100.894	37.3733	0.953262
chr5:106843518:106844518:Zfp644;-XM_036165278.1;-	53.942	16.5096	0.753548
chr11:53870203:53871203:Slc22a21;-XM_006533805.4;-	2.28131	1.5977	0.582615
chr17:27775078:27776078:Hmga1;-NM_016660.3;+	306.832	717.033	0.688376
chr12:8724186:8725186:Pum2;-XM_006515277.2;+	87.331	46.4497	0.525545
chr7:34353308:34354308:Kctd15;-NM_001360820.2;-	32.5639	81.4827	0.809646
chr18:88989414:88990414:Rttn;-NM_175542.3;+	9.38267	10.1442	0.505055
chr6:47812095:47813095:Zfp398;-NM_027477.3;+	12.2697	16.0171	0.804134
chr14:21550028:21551028:Kat6b;-XM_017316082.3;+	8.57072	8.00856	0.888142
chr10:79985885:79986885:Midn;-XM_036155903.1;+	17.5925	16.551	0.615286
chr14:8122843:8123843:Il3ra;-XM_036158478.1;-	4.56263	5.85824	0.40482
chr1:161078236:161079236:Prdx6;-XM_030243163.1;-	144.201	446.824	0.953869
chr7:127172267:127173267:Phkg2;-XM_030242959.1;+	8.75115	71.0092	0.667161
chr4:148123034:148124034:Mthfr;-NM_010840.3;+	5.1725	2.66952	0.413399
chr3:98721259:98722259:Hsd3b6;-NM_013821.3;-	6.3288	171.486	0.990831
chr4:129083095:129084095:Yars1;-XR_376292.3;+	107.811	302.724	0.908395
chr5:93414932:93415932:Ccng2;-NM_007635.4;+	56.5667	284.037	0.949157
chr5:3645591:3646591:Rbm48;-NM_172991.5;-	17.073	38.8774	0.792495
chr1:137825661:137826661:Gm4258;-XR_003948015.2;+	45.109	27.763	0.978277
chr3:31023128:31024128:Phc3;-XR_389590.2;-	22.3716	17.5747	0.786804
chr5:145076335:145077335:Pdap1;-NR_156700.1;-	793.198	302.498	0.986396
chr1:194301637:194302637:Plxna2;-NM_008882.2;+	77.0763	31.5004	0.763379
chr17:34782760:34783760:Notch4;-XM_006523798.4;+	9.53304	4.80514	0.671198
chr19:5974344:5975344:Cdc42ep2;-NM_026772.2;-	3.86351	17.0422	0.895774
chr2:5955718:5956718:Upf2;-XR_001783050.2;+	31.035	19.7545	0.834582
chr18:53308864:53309864:Snx2;-NM_001357463.1;+	54.7624	294.181	0.924052
chr1:127701401:127702401:Ccnt2;-NM_028399.1;+	81.8278	73.6788	0.892508
chr10:59056822:59057822:Septin10;-NR_166449.1;-	38.12	23.9655	0.820062
chr4:148888323:148889323:Casz1;-XM_006539158.2;+	4.81163	5.87295	0.50888
chr8:14024499:14025499:Tdrp;-XM_011242085.4;-	5.70328	11.7165	0.776399
chr1:179373509:179374509:Cnst;-XM_006496799.4;+	33.5912	38.975	0.793249
chr18:60693267:60694267:Gm52358;-XR_003952665.2;-	1.36143	1.5977	0.0490996
chr7:102336034:102337034:Trim68;-NM_001307998.2;-	3.67953	17.5747	0.455052
chr8:80437892:80438892:Anapc10;-NM_026904.3;+	49.9507	21.8901	0.804059
chr16:57426730:57427730:Cmss1;-NM_025599.3;-	39.9966	23.4329	0.506937
chr12:105975947:105976947:Vrk1;-XM_036157385.1;+	66.4606	129.739	0.829082
chr8:85752943:85753943:Trir;-XM_030243747.2;+	196.585	40.5767	0.93383
chr2:146854172:146855172:Xrn2;-XM_011239519.4;+	95.4808	148.425	0.916289
chr8:106434353:106435353:Enkd1;-XM_006530544.2;-	29.9514	17.0421	0.531539
chr6:92068883:92069883:Nr2c2;-NM_001410485.1;+	2.04494	1.06781	0.194486
chr4:104223391:104224391:Dab1;-XM_017319948.2;+	1.62393	3.20343	0.725797
chr8:115165880:115166880:Wwox;-XM_006531512.4;+	14.6454	28.2969	0.775372
chrX:7744045:7745045:Pim2;-NM_138606.2;+	1.68407	9.61027	0.962508
chr2:71041550:71042550:Dync1i2;-NM_001198872.1;+	164.046	553.124	0.876594
chr16:20317044:20318044:Eif2b5;-XR_004939183.1;+	47.8155	264.816	0.951939
chr5:76735995:76736995:Cep135;-XR_389278.5;+	17.8932	20.2884	0.729713
chr9:83806690:83807690:Bckdhb;-NM_001305935.1;+	44.1167	91.8315	0.961498
chr11:75069134:75070134:Ovca2;-NM_027136.3;-	42.9034	45.2682	0.8416
chr3:129973494:129974494:Col25a1;-XM_006502264.5;+	1.9848	1.06781	-0.0035137
chr16:4377148:4378148:Tfap4;-NM_001419434.1;-	35.7651	70.2988	0.622309
chr18:9449136:9450136:Ccny;-XM_036161266.1;-	73.1492	88.9386	0.811917
chr6:149210407:149211407:Resf1;-XM_006507083.4;+	25.5317	48.0514	0.650785
chr8:120840391:120841391:6430548M08Rik;-NM_172286.4;+	8.17976	19.7545	0.981025
chr2:37332797:37333797:Rabgap1;-NR_156419.1;+	39.0343	17.0849	0.809628
chr8:84334677:84335677:Dnajb1;-NM_001308227.1;+	65.7689	298.452	0.8848
chr4:135673276:135674276:Hmgcl;-NR_185229.1;+	24.9302	78.4839	0.915706
chr5:43939016:43940016:Fbxl5;-XR_004942514.1;-	67.1883	163.498	0.902499
chr19:47078586:47079586:Atp5mk;-NM_023211.5;-	923.38	10.6513	0.910713
chr5:120569332:120570332:Lhx5as1;-NR_166585.1;-	4.8202	2.13027	0.386829
chr10:121575335:121576335:Kics2;-NM_173022.3;+	7.75875	3.20342	0.718876
chr5:147831125:147832125:Slc46a3;-NM_001357002.1;-	2.68607	6.92337	0.882751
chr1:97588747:97589747:Macir;-XM_006529751.2;-	19.2808	68.1685	0.84496
chr7:66339181:66340181:Lins1;-XM_006541217.5;+	16.0588	35.7716	0.425563
chrX:37544619:37545619:Gm51613;-XR_003953097.1;-	105.124	219.95	0.883268
chr6:51446325:51447325:Hnrnpa2b1;-NM_001374745.1;-	1855.55	4006.5	0.988844
chr1:59802938:59803938:Bmpr2;-NM_007561.4;+	1.89458	2.13562	-0.0112795
chr15:81244466:81245466:Slc25a17;-NM_011399.3;-	66.9676	86.2758	0.928168
chr12:76415937:76416937:Zbtb25;-XM_017314936.3;-	18.8392	26.6283	0.661038
chr7:64151385:64152385:Apba2;-NM_001411934.1;+	30.614	110.518	0.8749
chr11:77821198:77822198:Sez6;-XM_006532639.5;+	3.15763	38.975	0.862877
chr12:55201203:55202203:Gm2436;-XM_030247032.1;-	7.87421	1.06513	0.412794
chr15:95688224:95689224:Ano6;-NM_001253813.1;+	59.574	33.636	0.591783
chr4:11386278:11387278:Esrp1;-XR_003954898.1;-	2.13413	3.72797	0.109382
chr5:143449748:143450748:Daglb;-NM_144915.3;+	11.6682	49.1192	0.917839
chr7:120516501:120517501:Polr3e;-NR_166591.1;+	27.4864	92.3654	0.808374
chr11:82671726:82672726:Lig3;-XR_004936802.1;+	33.11	60.3312	0.825528
chrX:8118109:8119109:Ftsj1;-NM_001290430.2;-	23.1075	99.5901	0.889723
chr3:89151820:89152820:Trim46;-NR_121683.1;-	5.15135	17.0421	0.938699
chr8:55177054:55178054:Wdr17;-XR_004934823.1;-	2.87004	2.13027	0.679533
chr6:29693713:29694713:Tspan33;-NM_146173.3;+	4.93192	31.5003	0.851345
chr8:91859998:91860998:Aktip;-XM_036153758.1;-	64.5023	108.111	0.913788
chr14:111912959:111913959:Slitrk5;-NM_001378770.1;+	7.84897	13.8815	0.384238
chr16:17576985:17577985:Klhl22;-NM_145479.4;+	37.23	159.637	0.914422
chr3:33897971:33898971:Ccdc39;-XM_006535498.5;-	9.23564	8.52107	0.0985765
chr2:69727090:69728090:Ubr3;-NM_001303033.1;+	37.5608	2.13562	-0.00398495
chr1:75522572:75523572:Slc4a3;-XM_036162961.1;+	9.32253	11.7459	0.462706
chr11:94364524:94365524:Cacna1g;-NM_001177890.1;-	16.3739	5.85823	0.344152
chr10:60054645:60055645:Chst3;-NM_001407025.1;-	10.4131	4.7931	0.37808
chr2:33020141:33021141:Garnl3;-XR_004940792.1;-	7.54305	21.8352	0.783517
chr19:8796265:8797265:Hnrnpul2;-NM_001081196.1;+	10.2247	9.61028	0.398783
chr1:58543805:58544805:Gm15834;-NR_190137.1;+	10.3149	2.13562	0.824499
chr13:38220465:38221465:Riok1;-NM_024242.3;+	43.3648	76.8822	0.911736
chr15:102922901:102923901:Mir615;-unassigned_transcript_2706;+	3.06742	6.94075	0.129105
chr8:13727087:13728087:Rasa3;-NM_009025.2;-	39.003	77.7548	0.948663
chr4:130640127:130641127:Laptm5;-NM_010686.4;+	9.29246	84.8908	0.824399
chr3:109247499:109248499:Vav3;-NM_020505.2;+	9.41275	45.3819	0.927208
chr4:133096522:133097522:Slc9a1;-XM_017320089.2;+	10.8262	11.7459	0.909262
chr14:55353892:55354892:Jph4;-NM_177049.5;-	1.65579	12.7816	0.402853
chr19:42419437:42420437:Crtac1;-XM_030251091.2;-	29.2891	79.8851	0.975916
chr3:89151900:89152900:Trim46;-XM_006501614.5;-	5.15135	17.0421	0.938699
chr7:4925379:4926379:Nat14;-NM_001358882.1;+	1.86451	3.73733	0.59019
chrX:47601940:47602940:Aifm1;-NM_001290364.1;-	92.1356	153.379	0.865583
chr15:96184941:96185941:Arid2;-XM_036159626.1;+	39.9065	22.9579	0.626451
chr11:120508274:120509274:Pcyt2;-XR_003949495.2;-	49.7473	108.644	0.864838
chr10:81432954:81433954:Tle6;-XM_036155512.1;-	1.5822	5.32567	0.679
chr7:28937382:28938382:Yif1b;-NM_001357664.1;+	33.1702	46.4497	0.701527
chr2:90900069:90901069:Slc39a13;-NR_110981.2;-	13.0624	50.5938	0.687856
chr7:79154512:79155512:Mir9-3;-NR_029818.1;+	10.6758	1.60171	0.0994654
chr6:54405712:54406712:Wipf3;-XM_030255480.2;+	3.1877	3.73733	0.657369
chr9:43016569:43017569:Arhgef12;-XM_036155253.1;-	29.841	31.4214	0.461698
chr17:46593452:46594452:Tjap1;-NM_001252475.1;-	53.8316	110.241	0.936535
chr3:41518551:41519551:Jade1;-XM_030252630.1;+	4.02974	4.80514	0.821887
chr2:154454767:154455767:Zfp341;-XM_036161505.1;+	7.72869	11.212	0.705535
chr5:37495323:37496323:Evc2;-XM_006504082.3;+	17.5624	32.5682	0.732997
chr9:21763498:21764498:Dock6;-XM_017313426.3;-	37.2001	22.9004	0.92645
chr2:31776793:31777793:Lamc3;-NM_011836.4;+	26.0429	17.6188	0.735062
chr17:24863431:24864431:Nherf2;-NM_023449.3;-	1.10386	1.5977	-0.00644327
chr6:112673109:112674109:Rad18;-NM_001381931.1;-	54.4571	44.203	0.864737
chr14:79899096:79900096:Cnmd;-NM_001424483.1;-	6.62316	20.2375	0.740573
chr13:21900082:21901082:H2ac13;-NM_178182.2;+	1957.37	12.8137	0.0590508
chr10:128157903:128158903:Cnpy2;-XM_030245184.2;+	106.096	85.4246	0.790437
chr7:105048715:105049715:Fhip1b;-XR_004934198.1;-	27.9645	40.4751	0.834844
chr4:149569186:149570186:Lzic;-XM_036164403.1;+	50.5522	53.9243	0.594537
chr15:38869173:38870173:Fzd6;-XM_036159158.1;+	7.63846	16.551	0.456164
chr7:138767940:138768940:Stk32c;-NM_001420113.1;-	5.44571	4.7931	0.52774
chr11:70544976:70545976:Pfn1;-NM_011072.4;-	1389.72	291.314	0.966123
chr8:106052449:106053449:Fbxl9;-XM_006530893.5;-	10.1187	6.92337	0.927908
chr4:43562158:43563158:Creb3;-NM_013497.4;+	30.1028	112.12	0.849745
chr10:89092779:89093779:Ano4;-XM_030245123.2;-	2.53888	5.32567	0.188308
chr16:43709563:43710563:Qtrt2;-XM_006521670.5;-	37.8256	22.9003	0.880097
chr9:89586596:89587596:Tmed3;-NM_025360.2;-	26.9342	44.203	0.672929
chr11:101010220:101011220:Retreg3;-XM_036156924.1;-	57.9159	70.8314	0.793924
chr1:4566164:4567164:Sox17;-NM_001289467.2;-	1.72938	4.7931	0.433174
chr2:31031506:31032506:Fnbp1;-XM_036158324.1;-	35.6179	27.6935	0.664867
chr10:18306470:18307470:Nhsl1;-NM_001405957.1;+	1.3232	1.06781	0.282516
chr5:137551288:137552288:Actl6b;-XM_006504636.4;+	12.9914	82.2212	0.81998
chr6:144727261:144728261:Sox5;-XM_036165996.1;-	11.2594	2.66283	0.28008
chr2:5849339:5850339:Nudt5;-NM_001418409.1;+	89.1354	119.595	0.929599
chr15:82913651:82914651:Nfam1;-NM_001271413.1;-	1.65579	2.13027	0.144979
chr19:7033598:7034598:Macrod1;-XM_006526563.4;+	2.61632	5.33904	0.373327
chr14:25768996:25769996:Zcchc24;-NM_001101433.2;-	31.2025	6.92337	0.00625214
chr8:47741937:47742937:Stox2;-NM_001114311.1;-	46.031	56.4521	0.864621
chr17:3376175:3377175:Tiam2;-XM_006523225.5;+	2.88698	7.47466	0.659034
chr4:148236092:148237092:Fbxo6;-NM_001163707.1;-	5.26174	6.92336	0.457404
chr11:69470571:69471571:Wrap53;-XR_388402.5;-	3.1276	2.66283	0.036184
chr8:69246111:69247111:Ints10;-XM_030243765.1;+	39.1546	149.493	0.645746
chr5:120726231:120727231:Tpcn1;-XR_003955646.2;-	52.9117	49.5288	0.916169
chr11:43324058:43325058:Slu7;-NM_148673.3;+	36.5383	80.0856	0.703764
chr11:115078182:115079182:Nat9;-NM_001362889.1;-	1.32463	1.06513	0.30874
chr5:138114661:138115661:Zscan21;-XM_011240942.1;+	71.6632	213.028	0.929488
chr11:117672585:117673585:Tmc8;-XM_017314497.3;+	1.11269	2.13562	0.287223
chr8:106737620:106738620:Dus2;-XM_030243713.1;+	13.3823	45.3819	0.925619
chr8:3636950:3637950:Camsap3;-NM_001363239.1;+	7.75875	27.2291	0.324787
chr17:71156301:71157301:Tgif1;-NM_001424959.1;-	7.9478	13.8467	0.955636
chr4:131802307:131803307:Epb41;-XM_006538912.5;-	19.6487	28.226	0.914143
chrX:100311356:100312356:Il2rg;-XM_017318396.3;-	6.43918	10.6513	0.555743
chr9:26910465:26911465:Thyn1;-XM_006510688.5;+	56.5968	19.2205	0.927222
chr11:77820903:77821903:Sez6;-NM_001425405.1;+	3.12756	38.975	0.863328
chr9:88363950:88364950:Syncrip;-NM_001311113.1;-	433.634	317.41	0.717467
chr5:115622043:115623043:Sirt4;-NM_133760.1;-	5.48251	11.7165	0.86464
chr9:13737428:13738428:Cep57;-XM_030244681.2;-	41.0636	75.6245	0.61549
chr11:84848080:84849080:Car4;-NM_007607.2;+	1.29313	1.60171	0.0468825
chr11:3152118:3153118:Eif4enif1;-XM_006514844.4;+	26.1933	35.2377	0.365877
chr15:76079410:76080410:Plec;-NM_201394.2;-	10.781	3.1954	0.882278
chr7:73025022:73026022:A730056A06Rik;-NR_040325.1;-	4.85699	12.7816	0.699904
chr2:93679836:93680836:Accs;-XM_006499768.3;-	6.62316	14.9119	0.547789
chr1:191821395:191822395:Rcor3;-NM_001403274.1;-	22.5924	20.2375	0.52756
chrX:7785561:7786561:Pcsk1n;-NM_013892.3;+	17.3519	35.2377	0.979163
chr12:30422875:30423875:Sntg2;-NR_136915.1;-	1.43502	6.3908	0.494154
chr9:18384472:18385472:Zfp558;-XM_011242610.4;-	14.4238	19.705	0.706265
chr14:47655157:47656157:Dlgap5;-NM_001424785.1;-	87.8674	103.318	0.312096
chr11:6575589:6576589:Tbrg4;-XM_006514607.5;-	62.6625	93.7317	0.943686
chr12:3359469:3360469:Rab10;-NM_016676.5;-	181.475	372.264	0.893583
chr13:54841238:54842238:Rnf44;-XM_030247099.1;-	56.7017	79.885	0.875742
chr5:129577786:129578786:Sfswap;-XM_011240841.4;+	38.6434	103.043	0.757361
chr2:25911278:25912278:Ubac1;-XM_030252261.2;-	111.085	210.897	0.974549
chr17:23958804:23959804:Paqr4;-NM_023824.3;-	21.3045	125.153	0.885781
chr1:135357760:135358760:Ipo9;-XM_036163950.1;-	307.462	213.559	0.884749
chr4:21775715:21776715:Usp45;-XR_004942010.1;+	19.7578	14.4154	0.868312
chr12:84819544:84820544:Isca2;-NM_028863.1;+	56.3261	22.9579	0.918024
chr18:3337130:3338130:Crem;-NM_001374833.1;-	13.6879	26.0958	0.607802
chr14:10185093:10186093:Cep15;-XM_006517995.4;-	17.625	30.8889	0.892407
chr9:67747094:67748094:Vps13c;-XR_379424.3;+	19.457	3.20342	0.14145
chr6:84564193:84565193:Cyp26b1;-XM_011241300.4;-	2.90683	2.66283	0.739919
chr3:5640808:5641808:Pex2;-NM_001267714.1;-	61.9266	146.456	0.926465
chr18:80089610:80090610:Pard6g;-NM_053117.3;+	30.9448	147.891	0.911272
chr2:131792281:131793281:Prnd;-NM_023043.3;+	4.57104	28.8309	0.993916
chr5:123661727:123662727:Diablo;-NM_023232.3;-	95.0424	184.801	0.917865
chr1:139304485:139305485:Crb1;-XR_004940689.1;-	4.19467	5.85823	0.523606
chr4:129714136:129715136:Ptp4a2;-XM_017320045.3;+	23.3965	8.00856	0.326188
chr7:95858682:95859682:Tenm4;-XM_030242550.1;+	29.5915	13.3476	0.544845
chr11:29464533:29465533:Prorsd1;-NM_026465.3;-	7.02792	7.9885	0.430561
chr2:165726056:165727056:Zmynd8;-XM_006499418.5;-	43.7129	46.3333	0.885288
chr11:50268005:50269005:Hnrnph1;-NM_001362524.1;+	59.0928	836.627	0.684054
chr2:29855072:29856072:Sptan1;-NM_001309460.1;+	60.4762	83.8229	0.95824
chr6:56900417:56901417:Nt5c3;-NM_026004.3;-	30.3562	137.935	0.842631
chr10:22033941:22034941:Raet1e;-XM_006512780.3;+	3.09749	7.47466	0.170845
chr14:10185060:10186060:Cep15;-NM_001284387.1;-	17.625	30.8889	0.892407
chr4:144618863:144619863:Dhrs3;-NM_001172424.3;+	25.5918	17.6188	0.112419
chr17:37268983:37269983:Polr1has;-XM_030250134.2;+	4.15003	3.73733	0.3298
chr11:69736835:69737835:Plscr3;-XR_004937019.1;+	38.914	281.368	0.902907
chr15:58286815:58287815:Fam91a1;-NM_145959.4;+	61.1076	71.5432	0.794573
chr5:120604908:120605908:Sdsl;-XM_036165141.1;-	5.29854	4.7931	0.809478
chr1:54233599:54234599:Hecw2;-XM_006496067.3;-	15.3805	7.45594	0.340942
chr5:17779314:17780314:Sema3c;-NM_013657.5;+	21.923	39.5089	0.75627
chr14:16507592:16508592:Gm3248;-XM_017316327.2;+	2.04494	5.33904	0.0749337
chr9:91285904:91286904:Gm29478;-XR_379701.3;+	10.2548	8.54246	0.406673
chr11:78218772:78219772:Pigs;-NM_201406.2;+	38.0119	238.121	0.929491
chr18:37884172:37885172:Pcdhgb7;-NM_033579.2;+	10.2849	13.8815	0.540062
chr16:95946100:95947100:Get1;-NM_207301.3;+	67.3026	153.23	0.941603
chr11:120471950:120472950:Arhgdia;-NM_133796.8;-	224.673	1289.34	0.689538
chr4:149221557:149222557:Cenps;-NM_027263.2;-	52.2494	4.7931	0.665237
chr14:75521255:75522255:Zc3h13;-XM_030247971.2;+	59.6341	49.1192	0.943411
chr11:102186625:102187625:Atxn7l3;-NM_001403849.1;-	39.6286	18.6398	0.0809782
chr6:143045378:143046378:C2cd5;-XR_001785180.3;-	34.6612	29.8237	0.399987
chr3:27764147:27765147:Fndc3b;-XM_006535544.5;-	11.1122	6.3908	0.399219
chr11:30903871:30904871:Erlec1;-XM_030246234.2;-	13.5039	79.8851	0.27092
chr18:56694898:56695898:Aldh7a1;-XR_385969.5;-	36.6114	135.804	0.878985
chr17:35265228:35266228:Msh5;-XM_036160357.1;-	5.5929	3.72797	0.447732
chr7:24098919:24099919:Smg9;-NM_001418954.1;+	16.1791	45.3818	0.62534
chr7:4687480:4688480:Hspbp1;-NM_001360629.1;-	83.3415	150.184	0.804339
chr11:60617589:60618589:Flii;-NM_001302207.1;-	39.0399	90.5364	0.949255
chrX:133909458:133910458:Zmat1;-NM_175446.3;-	7.94779	11.1839	0.756256
chr16:97564184:97565184:Ripk4;-XM_011246154.2;-	3.34838	3.72796	0.625924
chr4:155931359:155932359:Dvl1;-NM_001356381.1;+	20.8704	1.06781	-0.00572063
chr11:77821243:77822243:Sez6;-NM_021286.5;+	3.15763	38.975	0.862877
chr13:70989430:70990430:Adamts16;-NR_137640.1;-	1.21425	3.1954	0.35399
chr10:71183093:71184093:Ipmk;-NM_001347191.2;+	25.8024	34.7038	0.953954
chr13:81805425:81806425:Lysmd3;-NM_030257.1;+	42.8536	50.187	0.726629
chr10:115220364:115221364:Zfc3h1;-NM_001033261.2;+	38.0119	50.7209	0.783195
chr11:80318941:80319941:Psmd11;-NM_178616.3;+	173.188	352.91	0.935613
chr9:37119112:37120112:Tmem218;-NM_001310096.1;+	18.3143	11.212	0.599511
chr1:74275176:74276176:Arpc2;-NM_029711.2;+	189.007	534.438	0.840963
chr2:181356335:181357335:Oprl1;-NR_134926.2;+	2.94712	38.4411	0.923104
chr3:135013000:135014000:Slc9b2;-XM_036163431.1;+	1.20291	2.13562	0.404273
chr2:129434265:129435265:Sirpa;-XM_036159696.1;+	7.96926	33.636	0.622507
chr12:105975949:105976949:Vrk1;-XM_030246690.2;+	66.4606	129.739	0.829082
chr9:56067854:56068854:Tspan3;-NM_019793.3;-	333.624	1099.22	0.94749
chr10:29086813:29087813:9330159F19Rik;-XM_006512649.3;+	1.59385	2.66952	0.216691
chr1:119764578:119765578:Ptpn4;-XM_030252303.2;-	33.1526	10.6513	0.438852
chr17:35219222:35220222:D17H6S56E-5;-NM_033075.3;-	49.4161	163.498	0.0947481
chr5:135215677:135216677:Baz1b;-NM_011714.2;+	63.0323	118.527	0.769634
chrX:101114442:101115442:Rtl5;-NM_001278534.2;-	15.5276	9.5862	0.772804
chr5:31854894:31855894:Babam2;-NM_144541.1;+	33.9821	88.0941	0.922833
chr19:10078367:10079367:Fads2;-NM_019699.2;-	222.097	302.498	0.90292
chr11:59092826:59093826:Mrpl55;-XM_030246240.2;+	65.378	1.60171	0.404171
chr6:83984844:83985844:Dysf;-XM_006506164.5;+	1.62393	3.73733	0.359008
chr8:3566363:3567363:Pnpla6;-NR_152827.2;+	6.19497	4.80514	0.427974
chr9:86453395:86454395:Pgm3;-NM_001163746.1;-	42.6458	78.2873	0.776677
chr11:61375757:61376757:Mfap4;-NM_001347545.1;+	74.1592	561.133	0.979263
chr14:99336472:99337472:Dis3;-XM_030248047.1;-	98.7956	74.5593	0.816882
chr1:155105446:155106446:BC034090;-XM_006530036.5;-	2.09734	3.1954	0.637233
chr9:123518840:123519840:Gm10052;-NR_002885.3;-	1405.4	1432.07	0.820277
chr1:91468116:91469116:Asb1;-XM_006529789.3;+	11.0668	3.73733	0.198877
chr10:95399508:95400508:Nudt4;-NM_027722.5;-	94.8952	244.448	0.951094
chr5:35739909:35740909:Acox3;-NM_001357018.2;+	7.63846	17.0849	0.768234
chr17:24439325:24440325:Tedc2;-NM_028056.2;-	27.2654	70.2988	0.759781
chr2:155797697:155798697:Cep250;-XM_006498797.5;+	38.4028	7.47466	0.617321
chr1:128030287:128031287:Zranb3;-XM_006529411.5;-	2.83324	2.66283	0.348344
chr12:79075437:79076437:Plekhh1;-NM_181073.3;+	9.3526	9.61028	0.627683
chr10:79762712:79763712:Arid3a;-XM_006513202.5;+	31.2155	13.3476	0.607898
chr1:66856205:66857205:Kansl1l;-XR_001785576.2;-	22.482	34.6168	0.936381
chr4:62501180:62502180:Rgs3;-XM_006538058.5;+	3.48843	5.87295	0.283945
chr18:33596187:33597187:Nrep;-NM_001267717.1;-	338.885	2619.7	0.848016
chr1:125487832:125488832:Slc35f5;-NM_001356294.1;+	15.307	74.7465	0.866428
chr8:34621233:34622233:Saraf;-NM_026432.4;+	66.4606	305.927	0.900348
chr17:56265687:56266687:Yju2;-NM_028381.3;+	15.5777	34.1699	0.884639
chr18:22476705:22477705:Asxl3;-XM_030250369.1;+	9.11202	9.61027	0.163394
chr7:131161600:131162600:Bub3;-NR_177983.1;+	255.016	436.2	0.958843
chr4:86775104:86776104:Rps6;-NM_009096.3;-	971.324	264.686	0.865615
chr7:79882141:79883141:Gdpgp1;-NM_178752.3;+	6.67613	26.1613	0.798773
chr2:5016655:5017655:Mcm10;-NM_001305259.1;-	35.5811	36.2146	0.630169
chr2:37332788:37333788:Rabgap1;-XM_006497995.5;+	39.0343	17.0849	0.809628
chr4:117353672:117354672:Rnf220;-XM_006503285.3;-	19.7223	38.3448	0.978474
chr9:108568842:108569842:Prkar2a;-NM_008924.3;+	36.839	90.7637	0.832116
chrX:7594310:7595310:Praf2;-NM_138602.4;+	29.9524	78.4839	0.832742
chr13:62163239:62164239:Gm3325;-NM_001378509.1;+	14.2544	13.3476	0.758292
chr6:71609401:71610401:Kdm3a;-NM_001362200.1;-	62.8465	74.0268	0.950654
chr7:79674503:79675503:Zfp710;-XM_030242314.2;+	8.57071	4.27124	0.350047
chr4:45972029:45973029:Tdrd7;-XM_030253049.2;+	9.11202	18.6866	0.815283
chr15:50752225:50753225:Trps1;-XM_006521563.4;-	14.8653	13.3142	0.654555
chr5:125255802:125256802:Ncor2;-XR_003955607.1;-	49.1218	6.3908	0.431754
chr9:123680610:123681610:Fyco1;-XM_036154635.1;-	9.97155	13.3142	0.906987
chr17:34109107:34110107:Kifc1;-NR_177090.1;-	40.4749	83.0804	0.774462
chr1:169938025:169939025:Ddr2;-XM_006496696.5;-	25.2048	75.0919	0.705345
chr4:66322267:66323267:Astn2;-XM_006538105.5;-	7.21189	19.705	0.720507
chr11:59936894:59937894:Pemt;-XM_006532478.5;-	3.01722	2.13026	0.0950393
chr17:15261380:15262380:Ermard;-XR_004939545.1;+	22.2839	65.6702	0.874207
chr10:18345651:18346651:Nhsl1;-XM_030245008.2;+	2.19531	5.33904	0.761916
chr11:75478389:75479389:Pitpna;-XM_036156423.1;+	100.022	439.403	0.854627
chr11:58757566:58758566:2810021J22Rik;-NM_172403.2;+	9.38267	11.212	0.404661
chr2:32126176:32127176:Pomt1;-XR_004940787.1;+	11.2773	30.9664	0.898656
chr13:46654879:46655879:Cap2;-NM_026056.4;+	16.119	44.314	0.694218
chr11:4544363:4545363:Mtmr3;-XR_003949519.1;-	28.7372	64.9731	0.829923
chr10:80438214:80439214:Adat3;-NM_001100606.1;+	45.109	165.51	0.991182
chr16:38343057:38344057:Gm53953;-XR_004939349.1;+	3.5185	1.06781	0.188746
chr8:88844844:88845844:Cnep1r1;-XM_011248420.2;+	38.6735	70.4754	0.985027
chr7:40548267:40549267:Vstm2b;-XM_006541032.5;+	1.62393	8.54247	0.147855
chr14:56137302:56138302:Sdr39u1;-XM_036158783.1;-	24.4689	58.0498	0.987154
chr15:76360949:76361949:Bop1;-NM_013481.2;-	92.4668	249.241	0.968199
chr3:110157815:110158815:Prmt6;-NR_024139.2;-	39.371	127.816	0.834498
chrX:149799807:149800807:Gnl3l;-XM_006528805.5;-	57.7319	66.0383	0.821222
chr11:84770635:84771635:Myo19;-XR_004937003.1;+	10.7359	20.2884	0.578217
chr18:37311079:37312079:Gm10544;-NR_188735.1;-	4.67301	2.66283	0.194502
chr1:160969767:160970767:Ankrd45;-NM_001368766.1;+	3.36814	3.73733	0.223253
chr11:28802705:28803705:Efemp1;-NM_146015.2;+	15.0664	57.1278	0.748801
chr19:46561298:46562298:Sfxn2;-XR_386525.4;+	12.7207	13.3476	0.546471
chr11:116058504:116059504:Fbf1;-NM_001364077.1;-	64.8702	37.2797	0.895007
chr4:95445217:95446217:Fggy;-XM_017320430.3;+	7.66853	13.8815	0.825285
chr4:102971653:102972653:Mier1;-NM_001404081.1;+	12.2697	7.47466	0.821901
chr4:94626822:94627822:Tek;-XM_006502930.4;+	11.1269	10.6781	0.591087
chr4:44167120:44168120:Rnf38;-XM_036164491.1;-	83.6359	60.7126	0.810613
chr5:81167689:81168689:Adgrl3;-XM_036165200.1;+	19.878	13.3476	0.377304
chr16:55849580:55850580:Pcnp;-NM_001356450.1;-	487.98	325.931	0.872223
chr4:62616917:62617917:Rgs3;-XM_006538072.4;+	3.72902	22.9579	0.925313
chr11:8614083:8615083:Tns3;-XM_006514741.3;-	29.7307	21.3027	0.608745
chr7:96981002:96982002:Usp35;-XM_011241798.4;-	5.29853	4.26053	0.543068
chr12:110806891:110807891:Mok;-XM_036157412.1;-	9.75077	14.9119	0.806061
chr10:82076614:82077614:Zfp938;-NM_001379437.1;-	29.7307	18.1073	0.732123
chr10:98750004:98751004:Atp2b1;-NM_001359508.1;+	45.5601	92.3654	0.806961
chr5:112542139:112543139:Asphd2;-NM_001357015.1;-	12.6576	18.1073	0.373521
chr10:79974701:79975701:Cbarp;-NR_036582.1;-	17.5514	114.502	0.993953
chr11:93776519:93777519:Mbtd1;-XM_036156172.1;+	70.8212	78.4839	0.733665
chr11:113574488:113575488:Vcf1;-XM_011249064.4;-	141.147	47.931	0.662395
chr12:8257600:8258600:Ldah;-XM_006515202.3;+	22.0132	58.7294	0.752967
chr7:15908249:15909249:Meis3;-XR_004934028.1;+	20.8404	40.5767	0.760571
chr12:84363115:84364115:Zfp410;-NM_001423123.1;+	58.3711	197.544	0.981358
chr9:96245868:96246868:Atp1b3;-NM_001357212.2;-	72.9284	444.693	0.970496
chr5:134611044:134612044:Rfc2;-NM_020022.2;+	123.148	287.774	0.915557
chr1:186947282:186948282:Gpatch2;-XM_030242485.1;+	34.7039	40.0428	0.904986
chr3:88872619:88873619:Ash1l;-NM_138679.5;+	1.44349	4.80514	0.0185133
chr17:34822035:34823035:Rnf5;-NM_019403.3;-	164.807	47.931	0.942822
chr17:22579875:22580875:Zfp944;-XM_030249837.2;-	31.2025	23.9655	0.581664
chr1:93752463:93753463:D2hgdh;-XM_017313036.3;+	15.1566	29.8986	0.952515
chr10:127031097:127032097:Dtx3;-NM_001368332.1;-	100.304	217.82	0.969775
chr3:108498540:108499540:Wdr47;-XM_017319818.3;+	17.5925	65.6702	0.93592
chr2:165740395:165741395:Zmynd8;-XM_006499390.4;-	9.27243	3.1954	0.218058
chr4:57300169:57301169:Ptpn3;-XM_006538099.4;-	3.09081	9.05364	0.895153
chr13:74209904:74210904:Cep72;-NM_028959.3;-	18.9864	31.954	0.606231
chr6:142910058:142911058:St8sia1;-XM_011241576.4;-	17.8458	19.1724	0.66589
chrX:41000373:41001373:Thoc2;-XM_006541503.5;-	84.6662	76.1571	0.829998
chr7:67601905:67602905:Igf1r;-XM_006540641.5;+	9.32253	7.47466	0.22981
chr9:64248039:64249039:Dis3l;-NM_001001295.2;-	17.8826	42.6054	0.466558
chr9:50679036:50680036:Cfap68;-XM_030244552.1;-	20.2007	13.3142	0.793582
chr11:5049149:5050149:Rhbdd3;-XM_036156745.1;+	11.578	34.7038	0.570467
chr7:80051529:80052529:Furin;-XM_030242210.2;-	8.16857	13.8467	0.315698
chr7:80338162:80339162:Crtc3;-NM_173863.3;-	14.6446	15.977	0.647179
chr5:110987147:110988147:Hscb;-NR_153348.2;-	21.8932	2.66283	0.31628
chrX:100317197:100318197:Med12;-NM_021521.2;+	34.1024	17.0849	0.788331
chr15:6415606:6416606:Dab2;-XM_017316424.3;+	37.6811	170.315	0.957345
chr1:6284322:6285322:4732440D04Rik;-NR_190117.1;-	9.49321	2.13027	0.0717194
chr17:56386161:56387161:Hdgfl2;-NM_001304784.3;+	52.9279	292.579	0.977205
chr5:64960986:64961986:LOC105244755;-NR_188847.1;-	7.72703	7.98849	0.263132
chr2:114031445:114032445:Zfp770;-XM_036161339.1;-	26.5295	12.249	0.965782
chr8:79235548:79236548:Slc10a7;-XR_004934900.1;+	11.6983	30.4325	0.78437
chr1:194813378:194814378:Cr1l;-NM_001355060.1;-	25.1312	69.7663	0.894098
chr13:83671954:83672954:Mef2c;-XM_011244492.4;+	6.73628	6.94075	0.24106
chr2:32871588:32872588:Slc2a8;-NR_151461.2;-	6.84394	58.0498	0.8398
chr2:102903520:102904520:Apip;-NM_019735.4;+	39.1847	13.3476	0.540909
chr3:41696531:41697531:D3Ertd751e;-XR_867177.3;+	10.7359	8.00856	0.959134
chr2:120970394:120971394:Adal;-XM_006500359.3;+	14.7958	54.4582	0.447255
chr11:120123273:120124273:Bahcc1;-NM_001347621.2;+	35.0347	12.8137	0.848026
chr9:57346780:57347780:Ppcdc;-XM_036155187.1;-	10.8546	21.3027	0.637233
chr1:74640056:74641056:Rnf25;-NM_001305230.1;-	29.6939	93.1992	0.8824
chr17:26308596:26309596:Decr2;-NR_177215.1;-	19.7223	49.5287	0.706269
chr3:132797086:132798086:Gstcd;-NM_026231.3;-	25.4624	26.6283	0.744109
chr1:191307156:191308156:Dtl;-NM_029766.3;-	55.0091	98.5248	0.828128
chr17:22181040:22182040:Zfp943;-NM_001025373.2;+	16.2092	36.8394	0.604959
chr17:21708697:21709697:Zfp53;-XM_030249806.2;+	17.2918	19.2206	0.949181
chr9:35121999:35122999:Srpra;-NM_026130.1;+	108.141	147.357	0.923615
chr9:96771027:96772027:Pxylp1;-NM_001289647.1;-	7.17509	68.7011	0.9221
chr11:5101822:5102822:Emid1;-XR_004936745.1;-	12.1057	41.5402	0.737586
chr5:135661040:135662040:Rhbdd2;-XM_030254359.2;+	37.9216	111.586	0.863161
chr2:174983379:174984379:Gm14399;-NM_001388486.1;-	29.0315	15.4444	0.274746
chr11:31950200:31951200:Nsg2;-NM_001290680.1;+	44.1166	427.123	0.758165
chr18:12438534:12439534:Ankrd29;-XM_017317869.3;-	4.82019	6.92336	0.319607
chr11:115494427:115495427:Gga3;-XM_006533365.5;-	46.5093	65.5057	0.858066
chr10:79709912:79710912:Plppr3;-NM_001421430.1;-	79.9931	413.805	0.805618
chr8:129989611:129990611:Gm32856;-NR_144501.1;+	15.3972	12.8137	0.709575
chr1:24138941:24139941:Fam135a;-XM_006496232.5;-	85.2549	48.4636	0.832297
chr5:21989683:21990683:Dnajc2;-NM_001417606.1;-	90.5902	125.153	0.953674
chr5:77052823:77053823:Aasdh;-NM_173765.4;-	12.2897	16.5096	0.716551
chr14:25378436:25379436:Zmiz1os1;-XR_001781189.2;-	2.53888	1.06513	0.0960662
chr6:127131259:127132259:Ccnd2;-XM_036165786.1;-	1.43502	1.5977	0.483376
chr18:55122752:55123752:Zfp608;-NM_175751.4;-	19.3912	5.85823	0.103009
chr17:35265230:35266230:Msh5;-XM_030249542.1;-	5.5929	3.72797	0.447732
chr3:94391137:94392137:Celf3;-NM_001379256.1;+	2.22538	2.66952	0.417447
chr11:44510555:44511555:Ebf1;-NM_001362569.1;+	1.20291	2.66952	0.167165
chr2:140012102:140013102:Ndufaf5;-XM_036162537.1;+	17.5324	16.551	0.6255
chr5:21905894:21906894:Napepld;-NM_178728.6;-	5.26174	12.249	0.497392
chr11:68985437:68986437:Per1;-XM_030245657.2;+	5.44315	6.94076	0.602944
chr4:119279117:119280117:Ppcs;-NM_001355214.1;-	24.3217	28.7586	0.883353
chr18:65020254:65021254:Nedd4l;-XM_036161319.1;+	15.0363	33.636	0.668003
chr3:35986727:35987727:Gm15952;-XR_880768.4;+	2.58625	3.20342	0.309807
chr8:71348000:71349000:Snora68;-NR_002901.1;-	44.4488	4.79311	0.352002
chr9:44632711:44633711:Phldb1;-XM_030243980.2;-	14.0558	14.3793	0.634717
chr2:91066965:91067965:Ddb2;-XR_374383.4;-	3.31158	14.3793	0.479376
chr19:60214629:60215629:Fam204a;-XM_006527443.5;-	76.0928	145.391	0.857339
chr4:137977222:137978222:Sh2d5;-NM_001099631.1;+	1.59385	1.60171	0.463081
chr2:23461639:23462639:Spopl;-XR_866023.4;-	19.0968	23.4329	0.755718
chr17:41244965:41245965:Cenpq;-NM_031863.4;-	40.8061	47.3984	0.773732
chr5:111564645:111565645:Mn1;-NM_001081235.3;+	27.6067	35.2377	0.877828
chr3:41696449:41697449:Sclt1;-NR_155540.1;-	26.5295	36.7471	0.679997
chr8:123501723:123502723:Acsf3;-XR_003947283.1;+	6.55584	64.6024	0.981371
chr12:113103725:113104725:Crip2;-NM_001347443.1;+	72.806	100.908	0.753408
chr11:117672588:117673588:Tmc8;-XM_017314496.2;+	1.11269	2.13562	0.287223
chr1:11483621:11484621:A830018L16Rik;-XR_004942886.1;+	1.83443	2.66952	0.344413
chr4:134494815:134495815:Ldlrap1;-NM_145554.2;-	16.19	21.8352	0.596476
chr14:27343836:27344836:Erc2;-XM_011245046.3;+	8.87144	33.1021	0.89005
chr11:78426687:78427687:Ift20;-NM_018854.5;+	45.1391	35.2377	0.681658
chr6:94676705:94677705:Lrig1;-XM_030255196.2;-	35.6179	69.2337	0.959622
chr15:71599187:71600187:Fam135b;-NM_177819.3;-	1.32463	3.1954	0.189725
chr13:24788250:24789250:Gm11346;-NR_024599.1;-	1.17745	1.5977	0.397158
chr2:173117829:173118829:Pmepa1;-NM_022995.4;-	19.06	1.5977	0.143729
chr11:96941146:96942146:Osbpl7;-NM_001310509.2;+	6.07468	12.2798	0.561796
chr18:75093834:75094834:Lipg;-NM_010720.3;-	5.5929	5.32567	0.94792
chr9:72946500:72947500:Pigbos1;-NM_001308425.1;+	59.0929	1.60171	0.497093
chr11:120357931:120358931:Hgs;-XM_006532270.3;+	44.7782	262.681	0.757175
chr13:109577600:109578600:Pde4d;-XM_030247262.2;+	4.75148	5.33905	0.466572
chr13:95359137:95360137:Pde8b;-XM_030247235.2;-	2.68606	7.45594	0.325978
chr4:108704554:108705554:Kti12;-NM_029571.2;+	32.4484	108.917	0.872043
chr5:143951201:143952201:Ccz1;-XM_017320876.2;-	143.833	225.808	0.89465
chr9:105371810:105372810:Atp2c1;-XM_006511711.5;-	55.3034	95.3295	0.758004
chr1:43131103:43132103:Tgfbrap1;-XM_036153757.1;-	11.1122	13.8467	0.401359
chr7:126100768:126101768:Atxn2l;-XM_036153013.1;-	32.1592	29.8237	0.753205
chr17:37356410:37357410:Gabbr1;-XR_001782091.3;+	28.5089	52.8565	0.905507
chr15:53765332:53766332:Samd12;-NM_177225.4;-	2.90683	3.72797	0.284596
chr17:26934118:26935118:Crebrf;-XM_011246717.4;+	4.21018	8.00857	0.480201
chr13:24822339:24823339:Ripor2;-XM_036157917.1;+	3.39821	10.6781	0.372895
chr2:127426108:127427108:Zfp661;-XM_030252107.2;-	7.39587	15.977	0.803921
chr17:45817258:45818258:Aars2;-NM_001358000.1;+	9.98413	68.8736	0.956831
chr6:17280684:17281684:Cav2;-NM_016900.4;+	4.42069	2.66952	0.409879
chr3:96432001:96433001:Hjv;-NM_027126.4;+	2.3156	22.424	0.924235
chr19:4674881:4675881:Rce1;-NR_160884.1;-	35.9491	90.5363	0.808624
chr7:125680632:125681632:Gsg1l;-XM_030242626.1;-	4.04749	25.0307	0.960336
chr13:58304576:58305576:Idnk;-XM_036158212.1;+	39.9365	25.6274	0.841089
chr1:131025080:131026080:Mapkapk2;-NM_008551.2;-	72.6708	14.9119	0.23981
chr2:156153930:156154930:Cnbd2;-XM_006500167.4;+	3.308	1.60171	0.390414
chr2:27429938:27430938:Gm13421;-NR_166126.1;+	3.15763	6.94076	0.674287
chr14:64827658:64828658:Mir124a-1;-unassigned_transcript_2588;+	3.12756	37.3732	0.484309
chrX:12026269:12027269:Bcor;-XM_036162099.1;-	6.03444	2.13027	0.00601124
chr9:88740423:88741423:9330159M07Rik;-NR_037983.1;-	5.18814	1.5977	0.498282
chr11:6217243:6218243:Ddx56;-NR_184556.1;-	52.5806	176.812	0.921056
chr7:126483639:126484639:Taok2;-NM_001163774.2;-	109.393	41.0076	0.745272
chr14:65335025:65336025:Extl3;-NM_001404945.1;-	48.9746	31.4215	0.89674
chr10:75047405:75048405:Specc1l;-NM_153406.3;+	52.116	60.8651	0.916446
chr8:62212623:62213623:Palld;-NM_001293773.2;-	44.7064	53.7893	0.842544
chr6:128332333:128333333:Tulp3;-XR_003956188.2;-	27.8173	53.7893	0.793628
chr5:139812149:139813149:Psmg3;-NM_001356963.1;-	28.9948	5.85823	0.380318
chr11:106679571:106680571:Cep95;-XM_006533544.4;+	12.6907	25.6274	0.659425
chrX:37689636:37690636:Mcts1;-NM_001356360.1;+	7.8189	4.80514	0.655839
chr15:99599675:99600675:Smarcd1;-NM_031842.3;+	195.412	466.098	0.985476
chr4:62326362:62327362:Cdc26;-NM_001368241.1;-	135.223	121.958	0.704578
chr17:26093974:26094974:Mettl26;-NM_026686.2;+	41.3199	20.8223	0.679039
chr5:4241829:4242829:Mterf1b;-XM_006503569.4;+	12.4501	1.60171	0.258796
chr13:48690830:48691830:Mirlet7f-1;-unassigned_transcript_2289;-	1.39822	2.66284	0.667185
chr5:108777149:108778149:Tmem175;-XR_004942569.1;+	12.841	57.1277	0.711218
chr13:51254263:51255263:9430083A17Rik;-NR_029463.1;-	4.48903	11.7165	0.672965
chr14:20690546:20691546:Usp54;-NR_175348.1;-	26.5663	9.58621	0.504543
chr2:131871744:131872744:Rassf2;-NM_001362866.1;-	27.155	29.8237	0.888039
chr8:13250195:13251195:Grtp1;-XR_378665.4;-	4.85699	9.5862	0.452311
chrX:100463020:100464020:Zmym3;-NM_001177985.1;-	22.1508	73.4942	0.888693
chr2:33776985:33777985:Mvb12b;-XM_036162602.1;-	53.5741	95.862	0.860721
chr10:78427292:78428292:Syde1;-XR_001779604.2;-	31.828	59.1149	0.853315
chr10:101994465:101995465:Mgat4c;-XM_030245236.1;+	1.29313	6.40685	0.606713
chr8:123501724:123502724:Acsf3;-XM_030243568.1;+	6.55584	64.6024	0.981371
chr10:66962367:66963367:Jmjd1c;-NM_207221.3;+	2.46596	2.13562	0.493537
chr13:104365396:104366396:Cenpk;-NM_021790.2;+	54.5819	24.5596	0.766066
chr17:30106356:30107356:Mdga1;-NM_001081160.1;-	1.03027	3.72796	0.76287
chrX:73289563:73290563:Flna;-XM_017318433.2;-	350.623	83.6129	0.997672
chr7:55491319:55492319:Cyfip1;-NM_001164661.1;+	69.2875	106.247	0.843474
chr19:44550793:44551793:Hif1an;-NM_176958.3;+	54.8225	44.8479	0.702904
chr7:16576327:16577327:Prkd2;-NM_001252458.1;+	8.93158	35.2377	0.778069
chr4:155429395:155430395:Prkcz;-XM_006538656.4;-	7.98459	53.2567	0.731515
chr12:41535556:41536556:Lrrn3;-NM_001271709.1;-	17.257	67.1034	0.956079
chr5:3645554:3646554:Rbm48;-XM_030254532.1;-	16.6683	36.7471	0.798448
chr3:89905511:89906511:Hax1;-XM_036163091.1;-	112.483	60.7126	0.928414
chr7:5031118:5032118:Zfp865;-XM_017322299.1;+	1.05254	1.60171	-0.00633113
chr2:74498069:74499069:Hoxd13;-NM_008275.4;+	1.20291	2.66952	0.142775
chr16:6856613:6857613:Rbfox1;-XM_030249125.1;+	18.0737	21.8901	0.626593
chr11:73028620:73029620:Haspin;-NM_010353.2;-	16.3371	37.2796	0.957045
chr3:89153124:89154124:Trim46;-XM_030252658.1;-	1.98695	13.8467	0.492713
chr6:51447554:51448554:Hnrnpa2b1;-XR_377482.5;-	1.87656	1.5977	0.162685
chr10:84276032:84277032:Nuak1;-NM_001004363.2;-	29.1419	20.2375	0.929127
chr1:89858398:89859398:Gbx2;-NM_010262.3;-	11.5169	115.567	0.984686
chr12:113119541:113120541:Tedc1;-NM_134041.3;+	18.0436	33.636	0.883262
chr3:36606255:36607255:Exosc9;-NM_019393.2;+	45.6804	137.747	0.840449
chr7:4517155:4518155:Tnnt1;-XM_017322114.2;-	4.82019	3.1954	0.279943
chr19:10502073:10503073:Sdhaf2;-NM_025333.4;-	60.4548	115.034	0.877581
chr15:63932127:63933127:Cyrib;-XM_030248469.1;-	13.3935	82.5479	0.69798
chr11:59118542:59119542:Arf1;-NM_007476.4;-	392.091	2241.04	0.952974
chr16:33200696:33201696:Zfp148;-XM_006522098.4;+	51.3641	49.1192	0.582459
chrM:2176:3176:TrnL1;-unassigned_transcript_3192;+	608.761	921.518	0.150282
chr6:122787654:122788654:Gm5112;-NR_190046.1;+	1.53371	2.13562	0.034155
chr13:67080648:67081648:Mterf3;-XR_004938051.1;-	34.2197	19.705	0.834235
chrX:47296834:47297834:Zdhhc9;-XM_006541454.5;-	11.6641	66.5709	0.78294
chr6:28479847:28480847:Snd1;-NM_019776.2;+	64.2654	192.205	0.746191
chr6:35110048:35111048:Gm33046;-XR_003956422.2;+	1.14276	1.06781	0.0737961
chr16:95385890:95386890:Erg;-XM_006522903.3;-	2.42849	4.26054	0.354879
chr11:78069095:78070095:Tlcd1;-XM_011249203.4;+	5.11236	8.00856	0.552273
chr13:58540177:58541177:Mir7-1;-unassigned_transcript_2307;-	7.46946	15.977	0.00394906
chr1:13443397:13444397:Ncoa2;-XM_036162698.1;-	44.596	22.9004	0.62015
chr16:10993484:10994484:Zc3h7a;-XR_004939143.1;-	35.6179	37.8123	0.8524
chr10:12745132:12746132:Utrn;-XM_006512708.5;-	8.02139	8.52107	0.494847
chr2:176178131:176179131:Gm14434;-XM_036162486.1;-	101.298	6.92337	0.174923
chr9:26717269:26718269:Glb1l2;-XM_006510297.5;-	3.53235	5.85823	0.571609
chr4:155708712:155709712:Gm16023;-NR_040441.1;-	6.10803	7.9885	0.3408
chr15:30457319:30458319:Ctnnd2;-NM_001411452.1;+	3.96959	3.73733	0.390196
chr15:50751952:50752952:Mir1907;-unassigned_transcript_2632;-	13.2095	11.1839	0.666869
chr17:84818814:84819814:Plekhh2;-XM_036160462.1;+	22.7951	14.4154	0.692246
chr6:65121460:65122460:Hpgds;-XM_036152237.1;-	3.2012	13.3142	0.703727
chr13:104314687:104315687:Trim23;-XM_036158229.1;+	26.4339	53.3904	0.896403
chr5:24649744:24650744:Fastk;-XR_003955693.2;-	51.44	172.019	0.972121
chr7:84338647:84339647:Zfand6;-XM_036153333.1;-	26.3455	153.379	0.794695
chr2:92204871:92205871:Pex16;-XM_036159535.1;+	12.9914	16.551	0.763285
chr5:121523212:121524212:Trafd1;-XM_017320864.2;-	55.2666	173.084	0.963083
chr9:117978799:117979799:Gm17399;-NR_155294.1;+	1.53371	1.60171	0.176916
chr10:39245250:39246250:Fyn;-XM_036155607.1;+	87.6017	249.333	0.954192
chr17:84012983:84013983:Mta3;-XM_006523511.3;+	39.8463	51.2548	0.802038
chr8:65186322:65187322:Msmo1;-XM_036154232.1;-	198.805	90.5363	0.991499
chr2:153490869:153491869:Dnmt3b;-NM_001417021.1;+	9.23231	20.2883	0.792961
chr3:87988809:87989809:Iqgap3;-XM_006501643.3;+	16.9911	16.0171	0.755487
chr4:20007397:20008397:Ttpa;-XM_036164225.1;+	4.1801	4.27123	0.0184276
chr14:74969230:74970230:Esd;-XM_006518543.3;+	142.364	91.8315	0.949032
chr7:138447573:138448573:Ppp2r2d;-XM_006508015.3;+	53.1083	183.129	0.744442
chr19:46315093:46316093:Psd;-XM_030251111.2;-	1.80297	2.13026	0.203597
chr10:75599691:75600691:Cabin1;-NM_172549.3;-	47.6132	30.8889	0.725615
chr1:138102543:138103543:Ptprc;-NM_001420780.1;-	1.43502	4.7931	0.805285
chr16:94370270:94371270:Dyrk1a;-NM_001347731.2;+	37.3202	1.06781	0.12467
chr16:37204785:37205785:Stxbp5l;-XM_036159825.1;-	4.26827	3.72797	0.643675
chr13:32522244:32523244:Gmds;-XM_006516656.4;-	23.8434	77.7547	0.766062
chr7:101545511:101546511:Anapc15;-XM_030243051.2;+	49.2891	36.8394	0.831688
chr18:73836331:73837331:Smad4;-XM_011246855.3;-	67.3723	1.5977	0.245244
chr12:51875660:51876660:Hectd1;-NM_001405187.1;-	63.3984	140.598	0.729587
chr17:35116958:35117958:Ehmt2;-XM_036160261.1;+	38.4329	143.086	0.845087
chr12:44315437:44316437:Pnpla8;-NM_026164.2;+	38.5231	138.815	0.935072
chr13:55252635:55253635:Zfp346;-NR_166188.1;+	18.9458	43.2462	0.925768
chr7:4139543:4140543:Leng8;-NR_185324.1;+	67.002	55.526	0.918847
chr11:120440053:120441053:Mcrip1;-NM_001033231.4;-	70.8678	122.49	0.843591
chr9:66065043:66066043:Dapk2;-NM_010019.4;+	2.40582	14.9493	0.60274
chr4:150653117:150654117:Rere;-XM_030253753.1;+	10.8863	6.94076	0.752472
chr4:40702416:40703416:Aptx;-NM_025545.4;-	39.3342	44.7356	0.743835
chr8:84441667:84442667:Ddx39a;-XM_017312952.3;+	103.36	340.097	0.985425
chr11:115294050:115295050:Mrpl58;-XM_030246263.1;+	153.822	18.6866	0.800507
chr9:107544156:107545156:Slc38a3;-XR_871103.3;-	6.91754	22.9004	0.946409
chr7:120441688:120442688:Eef2k;-NM_001412330.1;+	15.4874	50.187	0.644902
chr11:69791240:69792240:2810408A11Rik;-NM_001382463.1;-	20.863	26.0958	0.51206
chr8:105066509:105067509:Cmtm3;-XM_030243745.1;+	48.2065	273.359	0.498742
chr1:52158088:52159088:Stat1;-XR_003954297.2;+	3.8493	24.0257	0.651725
chr9:43654751:43655751:Nectin1;-NM_021424.3;+	43.2144	31.5003	0.640387
chr5:21941658:21942658:Pmpcb;-NR_184580.1;+	30.223	182.061	0.71321
chr9:106330537:106331537:Pcbp4;-NM_021567.5;+	199.653	899.628	0.806767
chr6:136495300:136496300:Atf7ip;-NM_001388195.1;+	41.8311	57.6617	0.603296
chr16:91525996:91526996:Itsn1;-XM_006522931.3;+	84.1433	77.95	0.854972
chr4:109834722:109835722:Dmrta2;-NM_172296.2;+	1.08262	2.13562	0.0917603
chr16:18161296:18162296:Tango2;-NM_138583.2;-	21.4149	24.4981	0.666402
chr16:31019601:31020601:Acap2;-XM_006522748.5;-	53.2061	36.7471	0.723897
chr17:29020238:29021238:Brpf3;-XM_006524326.5;+	2.43589	1.60171	0.731572
chr15:50752937:50753937:Trps1;-NM_032000.2;-	18.6553	13.8467	0.774403
chr4:148214815:148215815:Mad2l2;-XR_004941965.1;+	16.54	31.5004	0.727208
chr4:104966659:104967659:Gm36893;-XR_376484.5;+	1.9848	3.20342	0.239496
chr11:45946289:45947289:Adam19;-XM_030245480.2;+	57.8298	35.2377	0.547022
chr4:91259217:91260217:Elavl2;-XM_030253237.2;-	1.5822	1.5977	0.826729
chr3:145281443:145282443:Znhit6;-XR_004941318.1;+	56.5667	80.0856	0.942065
chr3:90150319:90151319:Creb3l4;-NM_030080.3;-	3.42197	5.85823	0.428116
chr16:26399759:26400759:Il1rap;-XM_036159791.1;+	10.5254	8.54247	0.719429
chr13:47196450:47197450:Kdm1b;-XM_006516917.4;+	15.5175	30.4325	0.819717
chr18:36097383:36098383:Psd2;-NR_110349.1;+	4.8417	9.07638	0.354245
chr1:16734915:16735915:Tmem70;-NM_026392.1;+	53.1384	92.8993	0.726539
chr2:181321590:181322590:Tcea2;-NM_001356342.1;+	6.04461	9.61028	0.514244
chr5:73449637:73450637:Ociad1;-NM_001159888.1;+	184.646	323.546	0.97726
chr19:42243178:42244178:Golga7b;-XM_030251077.1;+	1.11269	11.212	0.716187
chr5:135014568:135015568:Cldn3;-NM_009902.4;+	2.67647	2.13562	0.127318
chr6:48818090:48819090:Tmem176a;-NM_001098271.1;+	10.1946	34.7038	0.678269
chr1:170977672:170978672:Sdhc;-NM_025321.3;-	59.7189	123.023	0.83964
chr2:175529158:175530158:Gm2007;-XM_030252317.2;+	68.6559	3.73733	0.191578
chr11:69512378:69513378:Sat2;-NM_026991.3;+	8.05948	14.9493	0.564757
chr1:165108480:165109480:Gpr161;-XM_011238821.4;+	8.20984	2.13562	0.316313
chr8:92039495:92040495:Fto;-XM_006531036.2;+	102.217	190.07	0.868645
chr17:79922146:79923146:Rmdn2;-NM_001414406.1;+	6.13483	24.5596	0.544612
chr15:88635356:88636356:Zbed4;-XM_006520840.5;+	47.5449	54.9921	0.704616
chr2:48839613:48840613:Mbd5;-XM_030246628.2;+	6.31527	8.54247	0.411109
chr5:129577798:129578798:Sfswap;-XR_377056.3;+	38.6434	103.043	0.757361
chr6:85408458:85409458:Smyd5;-NM_144918.2;+	35.0046	111.052	0.947272
chr19:34232273:34233273:Acta2;-NM_007392.3;-	113.366	247.112	0.984902
chr9:7836623:7837623:Birc2;-XR_004935314.1;-	35.7651	37.2797	0.769751
chr16:31918045:31919045:Pigx;-NM_001111025.1;-	147.034	39.4099	0.815047
chr7:99477079:99478079:Neu3;-NM_016720.3;-	1.72938	4.7931	0.648991
chr15:88959557:88960557:1810021B22Rik;-NR_040417.1;-	2.17093	3.72797	0.451494
chr18:43192023:43193023:Ppp2r2b;-NR_175792.1;-	1.47181	14.9119	0.372068
chr10:81883382:81884382:Gm46195;-XR_001779681.1;-	2.53888	5.85823	0.444512
chr2:126548780:126549780:Usp8;-NR_185498.1;+	59.4837	49.1192	0.735776
chr7:6732943:6733943:Peg3;-XM_030242211.2;-	681.855	209.831	0.996568
chr4:107736452:107737452:Magoh;-NM_001282737.1;+	187.533	13.3476	0.782492
chr8:57003396:57004396:Cep44;-XM_006509446.4;-	20.1271	9.05364	0.581019
chr9:60594960:60595960:Lrrc49;-XM_006510753.4;-	26.6031	95.8621	0.947157
chr6:52135004:52136004:Hotairm1;-NR_131181.1;+	28.8698	13.8815	0.49789
chr14:46997412:46998412:Cdkn3;-XM_036158855.1;+	23.9679	6.94075	0.631879
chr11:97170960:97171960:Npepps;-XM_030245668.2;-	40.2173	69.7663	0.70113
chr8:85751416:85752416:Get3;-NM_019652.2;-	130.329	117.165	0.971599
chr16:44167261:44168261:Spice1;-XR_004939178.1;+	11.2171	26.6952	0.660753
chr1:156766696:156767696:Ralgps2;-NM_023884.4;-	114.507	95.8621	0.85503
chr2:84966204:84967204:Aplnr;-NM_011784.3;+	43.6054	102.51	0.345313
chr3:33853846:33854846:Ttc14;-XM_030252768.2;+	35.2753	67.8058	0.689894
chr10:66962340:66963340:Jmjd1c;-XM_030244811.1;+	2.46596	2.13562	0.493537
chr5:124620718:124621718:Snrnp35;-NM_029532.2;+	24.2987	14.4154	0.894192
chr9:21150128:21151128:Keap1;-NM_001110307.1;-	20.311	75.6245	0.709577
chr5:121328960:121329960:Ptpn11;-NM_001109992.1;-	132.059	77.7547	0.867724
chr2:74409292:74410292:Lnpk;-XM_006500145.5;-	3.64274	6.92337	0.615996
chr8:70274715:70275715:Lpar2;-NM_020028.3;+	6.91672	26.1613	0.650659
chr19:8869851:8870851:Ints5;-NM_176843.3;+	22.7049	113.188	0.968012
chr11:119381701:119382701:Endov;-NR_174994.1;+	23.156	38.975	0.769207
chr2:119802368:119803368:Mapkbp1;-XM_036162226.1;+	6.8265	3.73733	0.707367
chr10:108846352:108847352:Syt1;-XM_030244984.2;-	19.6487	34.6168	0.904579
chr3:127573676:127574676:Alpk1;-NM_027808.1;-	1.72938	2.13027	0.258109
chr9:62248849:62249849:Anp32a;-NM_001411152.1;+	40.3876	64.6024	0.813352
chr9:108308525:108309525:Iho1;-NM_001411370.1;-	1.21425	2.66283	0.33187
chr12:112905262:112906262:Nudt14;-NM_001316724.1;-	35.8019	4.7931	0.695858
chr17:22180964:22181964:Zfp942;-XM_030250075.2;-	28.6268	38.3448	0.810745
chr2:156681043:156682043:Gm14230;-XR_004940982.1;-	30.6505	72.9616	0.814181
chr2:35869750:35870750:Ttll11;-XM_036162641.1;-	6.10803	20.2375	0.786765
chr14:8508064:8509064:Thoc7;-XR_382964.4;+	178.602	67.2719	0.874582
chr15:83447274:83448274:Tspo;-NM_009775.4;+	13.8334	2.13562	0.387605
chr19:45352011:45353011:Btrc;-XM_030250713.2;+	57.92	113.722	0.75242
chr2:60383169:60384169:Pla2r1;-XM_006498928.5;-	1.50861	2.13026	0.320579
chr14:55908837:55909837:Nedd8;-NM_008683.4;-	351.285	15.4444	0.787907
chr19:47567958:47568958:Slk;-NM_009289.3;+	35.576	2.13562	0.0821924
chr1:192855317:192856317:A130010J15Rik;-XM_006497253.5;+	7.12722	30.9664	0.718927
chr5:24810915:24811915:Smarcd3;-XM_006535798.4;-	1.54541	10.6513	0.534738
chr8:110805831:110806831:Zfp612;-XM_006530908.2;+	6.22504	17.0849	0.321171
chr9:107764782:107765782:Mon1a;-XR_001779021.2;+	7.66853	48.0514	0.631705
chr16:10952040:10953040:Txndc11;-XM_006521659.4;-	32.0488	86.2759	0.848881
chr2:60114328:60115328:Cd302;-NM_025422.4;-	13.7247	6.39079	0.935434
chr4:73868611:73869611:2310002L09Rik;-XR_390343.2;-	3.05402	4.26053	0.593638
chr10:98942444:98943444:Poc1b;-NR_153333.1;+	19.5773	74.2127	0.816939
chr11:78136317:78137317:Sdf2;-NM_001404338.1;+	36.7489	22.9579	0.29744
chr7:130293571:130294571:Tacc2;-XM_030242831.1;+	28.2683	95.0349	0.870547
chrM:11242:12242:ND5;-unassigned_transcript_3219;+	248.972	979.714	0.742834
chr1:63312146:63313146:Zdbf2;-XM_030243196.1;+	28.7796	14.4154	0.972018
chr14:101846217:101847217:Tbc1d4;-XR_001781101.2;-	12.2529	12.249	0.484205
chr2:109110600:109111600:Mettl15;-XM_036162690.1;-	8.49973	26.0958	0.946865
chr8:70735034:70736034:Homer3;-XM_006509681.4;+	58.1906	286.173	0.814851
chr9:96513157:96514157:Rasa2;-XM_006510776.5;-	18.3241	27.1609	0.678992
chr4:128855750:128856750:Azin2;-XR_004941899.1;-	7.76382	24.498	0.89357
chr17:13980235:13981235:Afdn;-XR_385293.4;+	43.3046	10.1442	0.690012
chr4:127062877:127063877:Dlgap3;-XM_036164130.1;+	4.05981	11.212	0.714075
chr4:148244048:148245048:Fbxo44;-XR_881428.4;-	24.4321	88.4061	0.855377
chr2:94236534:94237534:Ttc17;-NM_001355690.1;-	25.9039	38.8774	0.572859
chr15:76252598:76253598:Hgh1;-NR_177984.1;+	7.84897	53.3904	0.920421
chr6:86770116:86771116:Anxa4;-XM_011241158.3;-	4.89378	16.5096	0.781195
chr2:155434230:155435230:Gss;-NM_001291111.1;-	13.5407	57.5172	0.952871
chr14:15294683:15295683:Gm3512;-XR_003950959.1;+	9.23231	12.2798	0.254835
chr17:54604799:54605799:Slc5a7;-XM_036160737.1;-	2.06054	1.06513	0.641972
chr9:57169382:57170382:1700017B05Rik;-NM_028820.2;-	10.4867	23.4329	0.798229
chr2:109747492:109748492:Lgr4;-NM_172671.2;+	87.0604	1.06781	0.69141
chr10:88339355:88340355:Chpt1;-XR_004936148.1;-	22.8499	18.1073	0.819598
chr7:5082725:5083725:Epn1;-XM_030242119.1;+	57.9501	319.808	0.72415
chrX:112094507:112095507:Chm;-NM_001409669.1;-	21.7093	23.4329	0.601688
chr1:190660525:190661525:Angel2;-XR_003956234.1;+	62.9421	99.8401	0.823011
chr5:110987329:110988329:Chek2;-XM_006535070.2;+	17.1114	54.4582	0.901585
chr7:126375635:126376635:Ypel3;-NM_001379295.1;+	32.8093	33.636	0.898596
chr6:122718978:122719978:Slc2a3;-NR_177063.1;-	24.8001	27.1609	0.974164
chr13:13567729:13568729:Gpr137b;-XM_006516805.5;-	65.7534	124.621	0.943603
chr13:23754894:23755894:H2ac8;-NM_178187.4;-	2257.95	3.1954	0.86558
chr13:48666412:48667412:Zfp169;-XM_011244410.3;-	11.4066	4.26054	0.955415
chrX:9193950:9194950:Gm6829;-XM_036162163.1;-	1.72938	509.134	-0.00156012
chr5:33939561:33940561:Letm1;-NM_019694.2;-	66.9675	171.487	0.99287
chr15:86069941:86070941:Cerk;-XM_030248508.2;-	6.21842	12.7816	0.568327
chr19:40882390:40883390:Zfp518a;-XM_011247363.3;+	8.66093	24.5596	0.719181
chr4:148235986:148236986:Fbxo6;-NM_001163706.1;-	5.26174	6.92336	0.457404
chr5:96309349:96310349:Cnot6l;-NM_144910.2;-	6.80714	8.52107	0.151816
chr6:21949070:21950070:Ing3;-NM_001311061.1;+	21.6824	57.1277	0.805532
chr15:8473447:8474447:Nipbl;-NM_027707.3;-	51.7711	75.6245	0.720465
chr12:59177641:59178641:Mia2;-XM_030246794.2;+	59.965	99.8401	0.938714
chr4:115980375:115981375:Rad54l;-NR_188962.1;-	24.7265	48.9962	0.579284
chr8:123337726:123338726:Galns;-NM_001193645.1;-	4.7834	21.3027	0.814313
chr19:46316133:46317133:Fbxl15;-XM_036161678.1;+	5.32286	26.1613	0.762059
chr2:126516762:126517762:Gabpb1;-XM_036158350.1;-	50.2257	147.521	0.832671
chr1:171108260:171109260:Ppox;-NM_008911.2;-	18.1769	39.9425	0.718687
chr8:26608752:26609752:Hook3;-NM_207659.3;-	69.4697	83.613	0.762488
chr7:80550492:80551492:Wdr73;-XM_006541206.1;-	35.2132	61.2452	0.969378
chrX:135145329:135146329:Tceal9;-NM_011712.2;+	231.77	79.0178	0.898141
chr14:72946955:72947955:Fndc3a;-NM_207636.3;-	31.828	14.3793	0.519696
chr15:102922842:102923842:Mir615;-NR_030526.1;+	4.99207	8.54246	0.227741
chr13:68729822:68730822:Fastkd3;-XR_003950475.1;+	18.3143	38.975	0.472501
chr13:31990129:31991129:Foxc1;-NM_008592.2;+	52.5971	3.20342	0.538973
chr11:57535768:57536768:Galnt10;-NM_134189.2;+	29.1104	31.5003	0.950021
chr1:135763433:135764433:Tnnt2;-XM_006529391.4;+	27.6669	16.0171	0.908176
chr4:73931340:73932340:Frmd3;-NM_001163732.1;+	3.42829	16.551	0.560835
chr3:108498555:108499555:Wdr47;-XM_030252937.2;+	17.6226	65.6702	0.935904
chr13:14238152:14239152:Arid4b;-XM_006516807.4;+	86.6694	93.9671	0.857505
chr4:148214686:148215686:Mad2l2;-XM_030253791.1;+	16.7204	32.0343	0.724213
chr8:72021760:72022760:Slc27a1;-XM_006509678.5;+	5.59352	14.4154	0.903364
chr11:95925248:95926248:Snf8;-NR_189310.1;+	56.6569	33.636	0.807088
chr6:125290526:125291526:Ltbr;-XM_036165897.1;-	16.6315	91.0689	0.717436
chr4:86587731:86588731:Plin2;-NM_001403716.1;-	60.4548	210.364	0.969027
chr13:34119496:34120496:Serpinb6a;-XM_011244301.1;-	18.0665	23.9655	0.214266
chr14:52494999:52495999:Chd8;-XM_011245165.4;-	50.2993	14.9119	0.807035
chr7:45366950:45367950:Rpl18;-XM_017322049.3;+	676.184	59.7972	0.969297
chr5:106844104:106845104:Zfp644;-XM_036165277.1;-	78.7053	19.1724	0.699456
chr19:37364330:37365330:Kif11;-NM_010615.2;+	92.0525	59.7973	0.800129
chr3:79749762:79750762:Tmem144;-XM_036163306.1;-	2.42849	7.45593	0.319829
chr10:26648008:26649008:Arhgap18;-NM_176837.2;+	7.66854	18.6866	0.599513
chr6:118174205:118175205:Ret;-NM_009050.2;-	13.5775	12.7816	0.896513
chr2:119118720:119119720:Vps18;-XM_036161343.1;+	17.8331	45.9157	0.861081
chr13:98342683:98343683:Arhgef28;-XM_006517521.4;-	1.80297	9.05363	0.638925
chr5:137508200:137509200:Gigyf1;-NM_001403315.1;+	10.7359	20.2884	0.445746
chr14:55909286:55910286:Gmpr2;-XM_006518366.3;+	30.8846	127.069	0.931272
chr13:63962618:63963618:Ercc6l2;-NM_001013608.4;+	14.465	19.2206	0.544057
chr8:12721641:12722641:Tubgcp3;-XR_004934826.1;-	47.5764	80.9502	0.909106
chr19:4675140:4676140:Rce1;-XM_030250793.2;-	35.7651	90.5363	0.808678
chr18:38131338:38132338:Arap3;-XR_003952486.1;-	9.12526	14.3793	0.693331
chr16:55895257:55896257:Senp7;-XM_036160088.1;+	39.3952	44.848	0.503895
chr3:102927362:102928362:Csde1;-NM_144901.4;+	166.783	676.99	0.898528
chr13:39144177:39145177:Slc35b3;-XR_004937925.1;-	20.6422	51.659	0.886697
chr6:54658109:54659109:Mturn;-NM_001289740.1;+	16.7806	47.5175	0.84145
chr1:64160258:64161258:Gm35880;-XR_373464.5;+	20.9005	2.66952	0.953954
chr19:5659622:5660622:Kat5;-NR_155544.1;-	62.8097	150.184	0.978122
chr3:108498570:108499570:Wdr47;-XM_030252932.1;+	17.5925	65.6702	0.93592
chr3:144275688:144276688:Selenof;-NM_053102.2;+	333.446	542.446	0.999321
chr9:44678605:44679605:Arcn1;-NM_145985.4;-	211.426	405.283	0.818844
chr10:94350204:94351204:Tmcc3;-XM_036155814.1;+	2.91705	1.60171	0.161127
chr7:27713133:27714133:Zfp850;-XM_011250406.4;-	12.768	13.3142	0.675799
chr11:69656628:69657628:Zbtb4;-XM_006534393.5;+	4.5109	2.13562	0.164634
chr10:89567684:89568684:Actr6;-XM_006513965.3;-	30.3194	50.0613	0.841814
chr10:111316759:111317759:Nap1l1;-XM_036155892.1;+	2.67647	3.20342	0.0898207
chr4:127224133:127225133:Gjb3;-NM_001160012.2;-	1.80297	1.06513	0.197112
chr2:70491353:70492353:Gorasp2;-NR_027343.1;+	91.421	522.692	0.921541
chr6:34574942:34575942:Cald1;-XM_036165745.1;+	37.9818	46.9836	0.94802
chr14:14900707:14901707:Gm3558;-NM_001270842.1;+	6.01454	6.94075	0.224865
chr6:122778649:122779649:Slc2a3;-NM_001410378.1;-	1.76618	2.13027	0.0978584
chr5:77122048:77123048:Srp72;-NM_025691.1;+	37.5007	143.62	0.695487
chr2:118379656:118380656:Bmf;-NM_138313.5;-	16.2635	37.2796	0.548418
chr13:74554740:74555740:Mir692-3;-unassigned_transcript_2318;+	10.7059	2.13562	-0.00241184
chr3:137623816:137624816:Lamtor3;-NM_019920.2;+	49.8003	110.518	0.88797
chr1:84817785:84818785:Trip12;-XM_011238658.4;-	12.1057	8.52106	0.398397
chr2:28729872:28730872:Gtf3c4;-NM_172977.3;-	87.1314	56.9846	0.901732
chr18:47501435:47502435:Sema6a;-NM_018744.2;-	44.596	66.5708	0.882132
chr10:62859601:62860601:Pbld2;-NR_175965.1;+	2.43589	2.66952	0.0515608
chr4:127019336:127020336:Tmem35b;-NM_001099319.2;+	10.2849	4.80514	0.61662
chrX:149439679:149440679:Tro;-XM_011247845.3;-	99.4211	31.9541	0.98587
chr9:75682147:75683147:Bmp5;-NM_007555.4;+	4.96199	20.8222	0.237851
chr6:83995720:83996720:Dysf;-XR_377461.4;+	3.45836	4.27123	0.891833
chr2:73604936:73605936:Chn1;-XM_030246534.2;-	51.4031	169.889	0.79403
chr13:47196515:47197515:Kdm1b;-NR_175316.1;+	15.5175	30.4325	0.819717
chr17:21925912:21926912:Zfp760;-XM_030249770.1;+	18.2241	21.3562	0.777736
chr8:46428051:46429051:Ufsp2;-XM_017312618.3;+	35.576	81.1533	0.583508
chr6:61156446:61157446:Ccser1;-XM_011241297.4;+	5.77396	16.0171	0.51471
chr1:118316288:118317288:Clasp1;-NM_001359328.1;+	39.6959	65.6702	0.878588
chr1:155033949:155034949:Stx6;-NM_021433.3;+	87.4513	290.444	0.899624
chr2:91559983:91560983:Ambra1;-NM_172669.3;+	39.8764	22.9579	0.856539
chr3:106454534:106455534:Cept1;-XM_006502471.5;-	29.7307	82.5478	0.935294
chr2:164246238:164247238:Matn4;-NM_013592.4;-	1.28784	67.6359	0.691127
chr13:51255081:51256081:Spin1;-NM_001419135.1;+	11.999	27.2291	0.631953
chr4:128998821:128999821:Tmem54;-XM_006503270.5;+	1.77429	1.06781	-0.00524034
chr9:36636675:36637675:Chek1;-XM_017313117.3;-	1.14066	1.06513	0.0978552
chr11:84770746:84771746:Myo19;-XM_011249173.3;+	7.78883	19.7545	0.641041
chr13:97274320:97275320:Gfm2;-XM_030247301.2;+	39.9365	60.3312	0.954346
chr1:172308809:172309809:Igsf9;-XM_006497056.5;+	27.4864	69.9414	0.76364
chr8:125623944:125624944:Exoc8;-NM_198103.2;-	29.3259	27.1609	0.511876
chr1:61677325:61678325:Pard3b;-XM_036153731.1;+	6.67614	43.7801	0.937682
chr19:8966148:8967148:Ahnak;-XM_017318272.2;+	26.5843	9.07636	0.90428
chr13:9143929:9144929:Larp4b;-XM_036157976.1;+	56.0254	35.7716	0.917471
chr2:13548975:13549975:Trdmt1;-NR_184407.1;-	6.84394	15.977	0.78305
chr12:10440280:10441280:Rdh14;-NM_023697.2;+	14.7657	81.1534	0.721142
chr14:118943131:118944131:Abcc4;-NM_001163676.1;-	2.98043	3.72797	0.447636
chr5:9211243:9212243:Dmtf1;-NR_152859.2;-	54.4571	88.4062	0.882216
chr1:58483810:58484810:Nif3l1;-NM_022988.3;+	46.2217	123.866	0.762426
chr4:155012577:155013577:Tnfrsf14;-XM_006538832.4;-	3.38517	4.7931	0.578757
chr2:3424702:3425702:Dclre1c;-XM_006497460.1;+	7.87904	12.2798	0.728897
chr2:38897622:38898622:Arpc5l;-NM_001418776.1;+	101.916	62.4668	0.685466
chr7:126446025:126447025:Doc2a;-XM_036152641.1;+	1.80436	10.1442	0.792418
chr13:50571377:50572377:Fbxw17;-XR_382225.4;+	17.4121	42.1784	0.905619
chr3:127689472:127690472:Fam241a;-NM_027482.3;-	9.23563	1.5977	0.289699
chr3:95341215:95342215:Arnt;-XM_030252391.1;+	37.9216	60.3312	0.864451
chr12:54250148:54251148:Egln3;-XM_036157168.1;-	7.32228	23.9655	0.868618
chr14:78969669:78970669:Dgkh;-NM_001081336.2;-	9.53	1.06513	-0.00827771
chr8:22675335:22676335:Ckap2;-NM_001004140.2;-	44.6328	106.513	0.391087
chr4:123810726:123811726:Rragc;-NM_017475.2;+	56.7472	162.307	0.9472
chr2:120439363:120440363:Haus2;-NM_025475.3;+	26.9451	76.3483	0.970634
chr5:143449749:143450749:Daglb;-XM_036165105.1;+	11.6682	49.1192	0.917839
chr6:118538744:118539744:Ankrd26;-XR_001785122.3;-	23.8434	33.5517	0.884102
chrX:72030386:72031386:Zfp185;-XM_006527962.5;+	5.11236	18.6866	0.926058
chr9:56835226:56836226:Snx33;-XM_006511091.3;-	10.3027	11.7165	0.56957
chr10:103203597:103204597:Slc6a15;-XM_006512984.5;+	3.06742	9.07637	0.484333
chr5:51710714:51711714:Ppargc1a;-NR_027710.2;-	3.75312	4.79311	0.896088
chr11:70590874:70591874:Kif1c;-NM_153103.2;+	26.5241	10.1442	0.753411
chr8:47069754:47070754:Primpol;-XR_004934853.1;-	13.6143	22.9004	0.829689
chr1:171975074:171976074:Dcaf8;-XR_004935312.1;+	130.936	238.121	0.886828
chr1:59012150:59013150:Trak2;-XM_036153625.1;-	17.5514	17.5747	0.623691
chr10:127098732:127099732:Kif5a;-NM_001039000.4;-	28.2956	43.1379	0.856626
chr6:41680768:41681768:Kel;-XR_001785127.1;-	2.61247	14.9119	0.626505
chr3:66203870:66204870:Veph1;-XM_006502143.5;-	1.10386	2.13027	0.107274
chr7:128341653:128342653:Mcmbp;-NM_145955.3;-	81.6857	209.831	0.903261
chr16:91485202:91486202:Donson;-XM_006523069.5;-	32.4903	64.4406	0.847938
chr19:3332542:3333542:Mrpl21;-NM_172252.4;+	112.382	16.0171	0.763302
chr2:48839106:48840106:Mbd5;-XM_036157520.1;+	13.4124	18.1527	0.619699
chr13:49574199:49575199:Ippk;-NR_075085.1;+	12.5403	40.0428	0.687726
chr10:23672376:23673376:Slc18b1;-NM_001408212.1;+	8.60078	44.848	0.763694
chr3:137686831:137687831:Dapp1;-XM_036163110.1;-	1.69259	6.92337	0.906011
chr11:100331434:100332434:Nt5c3b;-XM_017314727.2;-	90.9214	177.877	0.992006
chr5:31651596:31652596:Gpn1;-XM_011240774.4;+	33.5611	154.298	0.564508
chr11:57408978:57409978:Mfap3;-XM_006532851.1;+	49.7703	63.5346	0.707896
chr4:155975719:155976719:Pusl1;-NM_001033490.1;-	20.7158	23.9655	0.762437
chr16:21664115:21665115:Gm26744;-XR_875951.3;-	1.87656	2.13026	0.513981
chr2:163912668:163913668:Tomm34;-XR_374511.5;-	39.4447	143.26	0.985781
chr1:34716763:34717763:Arhgef4;-NM_001368773.1;+	3.36814	3.73733	0.747266
chr13:119624122:119625122:Tmem267;-NM_001039244.4;+	7.39787	66.738	0.900817
chr5:110595869:110596869:Fbrsl1;-NM_001142642.1;-	20.4214	46.8659	0.958685
chr4:150320665:150321665:Eno1;-NM_001379128.1;+	8.20984	36.8394	0.81518
chr15:94440888:94441888:Pus7l;-NM_172437.3;-	8.09497	23.4329	0.947374
chr10:9776487:9777487:Stxbp5;-XR_004936314.1;-	7.1383	3.1954	0.0814955
chr10:115197906:115198906:Tmem19;-NM_001359472.1;-	18.8392	61.7778	0.596607
chr11:104332617:104333617:Kansl1;-NM_001081045.2;-	40.5853	5.32566	0.144306
chr8:34221442:34222442:Gtf2e2;-NM_001167921.1;+	156.889	175.12	0.910227
chr11:90528462:90529462:Stxbp4;-XR_388390.4;-	45.8838	63.9081	0.96719
chr11:121311699:121312699:Fn3krp;-NM_181420.3;+	15.4273	2.66952	0.316139
chr6:142910166:142911166:St8sia1;-XM_017321472.3;-	8.46293	9.58619	0.524691
chr1:190660209:190661209:Angel2;-XM_030255501.2;+	62.912	99.8401	0.823016
chr1:192717669:192718669:Syt14;-XM_030255033.2;-	13.7983	6.92337	0.38205
chr2:25350546:25351546:Paxx;-NM_153557.2;-	9.4564	9.58621	0.580012
chr14:120512580:120513580:Mbnl2;-XM_030247589.2;+	38.6433	43.2462	0.981419
chr4:154226311:154227311:Wrap73;-XR_003954989.1;+	13.4124	77.95	0.741241
chr14:26255595:26256595:Slmap;-XM_036158925.1;-	61.2274	38.3448	0.897546
chr6:148345722:148346722:Tmtc1;-XM_011241618.4;-	4.04749	3.1954	0.939119
chr14:29699794:29700794:Actr8;-NM_027493.3;+	67.5131	130.806	0.973753
chr11:115823836:115824836:Recql5;-XM_006532359.5;-	24.8737	18.6398	0.861758
chr8:121842410:121843410:Foxc2;-NM_013519.2;+	26.3737	148.959	0.994314
chr11:3881351:3882351:Tcn2;-XM_006514612.4;-	16.4475	102.253	0.796393
chr19:44123813:44124813:Cwf19l1;-XM_030251084.1;-	16.3004	48.4636	0.658049
chrX:99772953:99773953:Gdpd2;-NM_023608.4;+	2.25545	5.87295	0.456324
chr5:110255215:110256215:Gtpbp6;-XM_006534701.3;-	33.3366	72.9617	0.869131
chr10:78187445:78188445:Agpat3;-NM_001404876.1;-	36.501	25.0306	0.557306
chr7:100950597:100951597:Atg16l2;-XM_006508230.3;-	4.04749	9.05363	0.554822
chr8:105981395:105982395:B3gnt9;-XM_006531541.5;-	2.28131	19.1724	0.753679
chr13:94494931:94495931:Gm9776;-NR_045619.1;-	4.7466	3.72797	0.157051
chr13:21662519:21663519:Zkscan4;-NM_001039115.2;+	2.88698	8.54247	0.259117
chr11:105974913:105975913:Map3k3;-NM_011947.4;+	35.3955	9.61028	0.739629
chr19:43663117:43664117:BC037704;-NR_045645.1;+	1.26305	3.73733	0.310972
chr11:120534102:120535102:Pycr1;-XM_036156493.1;-	21.4149	57.5172	0.529409
chr7:127077630:127078630:Fbrs;-NM_010183.2;+	18.4947	22.424	0.782858
chr7:4925085:4926085:Nat14;-NM_001358881.1;+	1.80436	3.73733	0.591974
chr4:127207332:127208332:Gja4;-NM_008120.3;-	16.8891	62.3103	0.932574
chr5:110927997:110928997:Pus1;-XM_036165331.1;-	39.8126	84.1456	0.908425
chr12:24880991:24881991:Mboat2;-XM_030246884.2;+	25.1708	120.662	0.823662
chr17:31855670:31856670:Cbs;-XM_036160281.1;-	1.32463	2.13026	0.289921
chr10:13842145:13843145:Hivep2;-XM_036155634.1;+	4.11996	2.66952	0.23849
chr10:110845389:110846389:Zdhhc17;-XM_030245125.2;-	19.4279	63.3755	0.933387
chr7:12514244:12515244:Zscan18;-XR_004934062.1;-	10.1923	17.5747	0.428514
chr13:55683971:55684971:Ddx41;-NM_134059.2;-	91.179	113.969	0.869525
chr8:62355234:62356234:Palld;-XM_011242242.3;-	5.81367	4.26053	0.636515
chr1:160969782:160970782:Ankrd45;-NM_028664.1;+	3.36814	3.73733	0.223253
chr9:37343971:37344971:Robo3;-NM_001164767.1;-	56.9593	64.4406	0.959509
chr17:66089809:66090809:Ppp4r1;-XR_001782110.2;+	41.5304	49.1192	0.846838
chr9:44876389:44877389:Ube4a;-XM_006510003.5;-	32.1959	47.931	0.878719
chr1:75212549:75213549:Dnajb2;-XM_036152502.1;+	26.494	77.4161	0.870438
chr2:125466565:125467565:Cep152;-XM_036162757.1;-	25.8671	11.7165	0.610108
chr12:102434893:102435893:Golga5;-NM_001199004.1;+	32.2981	52.3226	0.87982
chr5:139185827:139186827:Sun1;-XM_017321165.3;+	39.335	75.8144	0.960818
chr14:52516347:52517347:Rab2b;-XM_030248092.1;-	30.9081	86.2759	0.829563
chr7:46045392:46046392:Kcnc1;-NM_001112739.2;+	2.70654	13.3476	0.594551
chr17:25155451:25156451:Mapk8ip3;-NM_001163451.1;-	127.128	75.6245	0.813186
chr15:102418635:102419635:Map3k12;-NM_001411861.1;-	3.9371	11.7165	0.440132
chr2:167334304:167335304:Spata2;-XM_017318650.3;-	16.5947	48.9961	0.866879
chr1:33796331:33797331:Bag2;-NM_145392.2;-	20.0167	87.8736	0.933167
chr3:94385273:94386273:Celf3;-NM_001289613.2;+	35.8767	140.417	0.964503
chr2:69036057:69037057:Spc25;-NM_025565.4;-	89.7071	145.391	0.902494
chr4:138819850:138820850:Nbl1;-XM_006538625.5;-	20.8998	165.096	0.926609
chr3:65865109:65866109:Ccnl1;-XM_036163178.1;-	73.8851	122.49	0.992186
chr7:144106997:144107997:Ppfia1;-XM_006508610.4;-	38.304	21.8352	0.815723
chr6:42301074:42302074:Fam131b;-NM_001286584.1;-	12.1793	11.1839	0.357991
chr15:102234051:102235051:Pfdn5;-NM_027044.3;+	101.345	13.8815	0.838929
chr3:89343511:89344511:Pbxip1;-NM_146131.2;+	11.5178	32.5682	0.854426
chr7:110226364:110227364:Adm;-NM_009627.2;+	3.45836	7.47465	0.989286
chr7:4687718:4688718:Hspbp1;-XM_030242890.2;-	81.7593	146.988	0.804689
chr4:138640779:138641779:Otud3;-NM_001377091.1;-	6.3288	11.7165	0.673807
chr6:124639591:124640591:Lpcat3;-NR_176913.1;+	30.4636	97.1706	0.875786
chr11:61384597:61385597:Mapk7;-XM_030245990.2;-	61.7794	167.759	0.934916
chr5:138617505:138618505:Zfp68;-NM_001044747.2;-	70.7207	121.425	0.882702
chr6:40301912:40302912:Agk;-NM_023538.2;+	18.5549	54.9921	0.834915
chr5:115256905:115257905:Acads;-NM_007383.3;-	45.7366	139	0.892936
chr7:24996753:24997753:Pafah1b3;-XM_017322027.2;-	169.148	50.5938	0.779235
chr5:143846290:143847290:Pms2;-XR_004942446.1;+	19.0961	48.0514	0.6889
chr19:57185563:57186563:Ablim1;-NM_001290816.2;-	3.86351	7.45593	0.124607
chr15:58805047:58806047:Tatdn1;-XM_006521367.4;-	26.3455	10.6513	0.402351
chr17:33613093:33614093:Zfp101;-NM_009542.3;-	13.0624	29.2912	0.772789
chr1:37903663:37904663:Tsga10;-NM_207228.3;-	14.6446	23.9655	0.614957
chr11:50268606:50269606:Hnrnph1;-XM_017314697.3;+	19.2164	58.7294	0.831468
chr17:29226473:29227473:Stk38;-XM_030249410.2;-	83.5623	136.87	0.918417
chr19:53130727:53131727:Add3;-NM_001413986.1;+	64.8367	69.9414	0.99315
chr3:88857340:88858340:Dap3;-NM_001368419.1;-	36.9794	77.7547	0.633721
chr11:86091541:86092541:Brip1;-XR_004936951.1;-	19.06	11.1839	0.567684
chr19:55303941:55304941:Zdhhc6;-XM_006527268.4;-	56.1865	179.475	0.952532
chr6:140568752:140569752:Aebp2;-NM_009637.5;+	56.7171	6.94075	0.154207
chr8:95602110:95603110:Dok4;-XM_006530579.5;-	19.8695	70.8314	0.89167
chr10:70039994:70040994:Mrln;-NM_001304739.1;+	9.11202	1.60171	0.124787
chr8:60958658:60959658:Aadat;-NM_011834.2;+	1.35327	5.33904	0.301934
chr19:27193858:27194858:Vldlr;-XR_004940134.1;+	7.36781	11.7459	0.674805
chr2:48839581:48840581:Orc4;-NR_149355.2;-	3.09081	3.72797	0.579078
chr10:84591395:84592395:Rfx4;-XM_030245278.2;+	31.6064	11.7459	0.979969
chr9:85724900:85725900:Tpbg;-XM_017313280.2;+	42.4326	241.859	0.905203
chrX:11994164:11995164:Bcor;-XM_036162097.1;-	6.65996	5.85824	0.869059
chr15:76701670:76702670:Arhgap39;-XM_030248494.2;-	36.5378	50.0613	0.748122
chr9:45895850:45896850:Pafah1b2;-XM_036154685.1;-	297.012	464.399	0.986737
chr2:23045413:23046413:Mastl;-XM_030251977.2;-	23.1075	19.1724	0.795468
chr17:25234319:25235319:Cramp1;-XM_006524703.5;-	44.2648	4.7931	0.569356
chr5:34670823:34671823:Tnip2;-NM_139064.2;-	3.49556	12.249	0.349286
chr12:17740310:17741310:Hpcal1;-NM_001361645.1;+	22.1335	59.7973	0.798601
chr17:8529435:8530435:Sft2d1;-NM_134114.2;+	33.5912	26.1613	0.407155
chr5:31311095:31312095:Mpv17;-NM_001294322.1;-	27.8909	3.72796	0.773082
chr7:30759178:30760178:Lgi4;-XM_036153097.1;+	1.95472	5.87295	0.495158
chr9:99457339:99458339:Dbr1;-NM_001368298.1;+	27.1857	52.3226	0.845329
chrX:48362508:48363508:Enox2;-XM_011250997.4;-	9.97154	10.6513	0.452736
chr6:39396440:39397440:Mkrn1;-NM_001411238.1;-	62.0002	389.839	0.863767
chr13:111945027:111946027:Map3k1;-NM_011945.3;-	25.2048	4.26054	0.513178
chr7:126101127:126102127:Atxn2l;-XM_030242522.2;-	32.3431	29.8237	0.753096
chr11:98727111:98728111:Rapgefl1;-NM_001080925.1;+	2.94712	7.47466	0.349084
chr7:79836118:79837118:Sema4b;-NM_013659.5;+	4.66127	3.20342	0.368044
chr5:31452779:31453779:Fndc4;-NM_001356946.2;-	47.7236	164.031	0.842237
chr14:47119926:47120926:Samd4;-XM_030248082.2;+	18.2842	14.4154	0.964577
chr11:68847213:68848213:Arhgef15;-NM_001364772.2;-	3.01722	12.249	0.983688
chr2:148573896:148574896:Napb;-XR_004938799.1;-	15.1229	26.0958	0.941696
chr2:73410182:73411182:Chrna1;-NM_007389.5;-	3.9739	22.9004	0.742008
chr7:140640391:140641391:B4galnt4;-NM_177897.4;+	24.81	95.5688	0.841022
chr9:59485087:59486087:Celf6;-NM_001413526.1;+	3.21778	1.60171	0.30397
chr13:55247613:55248613:Uimc1;-NR_121592.1;-	26.4559	59.1149	0.875229
chr14:19873391:19874391:Rtraf;-NM_026528.3;-	133.126	102.253	0.719351
chr11:78402605:78403605:Poldip2;-NR_184829.1;+	121.524	363.589	0.964905
chr3:95495780:95496780:Golph3l;-NR_175821.1;+	27.3962	91.2975	0.951928
chr14:36690221:36691221:Ccser2;-NM_027045.1;-	35.7283	72.429	0.852712
chrX:146336162:146337162:Lrch2;-XM_006528792.4;-	11.3698	7.98849	0.645389
chr17:35469790:35470790:Mir8094;-unassigned_transcript_2848;+	1.83443	4.80514	-0.0141147
chr7:16134620:16135620:Zc3h4;-NM_001427313.1;+	50.5522	28.2969	0.877127
chr8:115165881:115166881:Wwox;-XM_011248558.4;+	14.6454	28.2969	0.775372
chr17:34148923:34149923:Rgl2;-XM_006523910.2;+	17.5925	46.9835	0.913672
chr2:175179584:175180584:Gm4631;-XM_030252313.2;-	101.077	10.1188	0.368607
chr6:42241442:42242442:Casp2;-NR_176861.1;+	75.0614	124.934	0.86882
chr12:69403453:69404453:Nemf;-XM_030246848.2;-	74.1058	80.4177	0.974796
chr6:52198257:52199257:Hoxa7;-NM_001419277.1;-	14.7549	5.32567	0.799934
chr16:78173198:78174198:Btg3;-NM_009770.3;-	33.3734	33.0191	0.668807
chr10:108167550:108168550:Pawr;-NM_054056.2;+	6.2852	38.4411	0.897498
chr5:137776666:137777666:Ppp1r35;-NM_027242.5;+	62.0099	14.9493	0.834654
chr6:113283611:113284611:Brpf1;-XM_006506787.4;+	20.2389	39.5089	0.693872
chr6:119151714:119152714:Dcp1b;-NM_001033379.3;+	15.2468	30.4325	0.906263
chrX:73067027:73068027:Irak1;-NM_001177976.1;-	38.0832	4.26053	0.398568
chr11:120523661:120524661:Mafg;-XM_017314311.3;-	17.6986	43.1379	0.56874
chr1:93270011:93271011:Pask;-NM_001421102.1;-	16.5579	13.8467	0.797885
chr12:69939423:69940423:Map4k5;-XM_006516054.4;-	98.3908	99.0574	0.904973
chr4:56802065:56803065:Elp1;-XR_390319.3;-	80.1035	121.958	0.767012
chr3:94385107:94386107:Celf3;-XM_006502328.4;+	35.7263	138.815	0.964626
chr11:65160130:65161130:Myocd;-XM_011248893.3;-	3.34838	1.5977	0.528701
chr17:25113594:25114594:Mrps34;-NM_023260.2;+	52.2664	20.2883	0.740618
chr2:163499806:163500806:Pkig;-NM_001039391.2;+	81.6173	40.0428	0.827429
chr11:102080025:102081025:G6pc3;-NM_175935.3;+	11.6381	51.7887	0.65416
chr8:3517148:3518148:Pex11g;-NM_028594.1;-	4.93058	4.26054	0.568853
chr7:19137224:19138224:Klc3;-NM_001403685.1;-	2.02374	7.98849	0.511659
chr11:82761175:82762175:Rffl;-XM_036156908.1;-	9.41961	18.6398	0.838285
chr2:119038701:119039701:Zfyve19;-XM_011239781.2;+	18.6451	59.2633	0.928428
chr6:40412569:40413569:Dennd11;-NM_001356375.1;-	15.0861	9.05363	0.869474
chr19:60878308:60879308:Grk5;-XM_036161439.1;+	6.43555	11.7459	0.151404
chr7:4693427:4694427:Brsk1;-NM_001003920.3;+	7.54825	2.13562	0.0639185
chr12:80509369:80510369:Exd2;-NM_133798.3;+	19.0961	76.8822	0.801664
chr13:41373138:41374138:Elovl2;-NM_001311121.1;-	25.6096	54.3218	0.98173
chr13:108294685:108295685:Ndufaf2;-XM_030247442.2;-	110.349	8.52107	0.941458
chr10:111000485:111001485:Osbpl8;-XM_006513637.4;+	24.5393	22.424	0.862987
chr17:28451215:28452215:Ppard;-NM_011145.4;+	18.5849	37.9072	0.706747
chr9:36708130:36709130:Ei24;-NM_001199494.2;-	78.6317	365.873	0.871603
chr9:42175096:42176096:Sc5d;-NM_172769.2;-	47.0612	38.8774	0.880212
chr8:123768814:123769814:2810013P06Rik;-NR_045268.1;+	17.2918	46.9835	0.863648
chr2:31526267:31527267:Prdm12;-NM_001427358.1;+	1.08262	3.73733	0.504987
chr2:22511762:22512762:Gad2;-XM_011239023.4;+	4.60112	18.1527	0.26725
chr1:17215114:17216114:Gdap1;-NM_010267.4;+	9.0218	21.3562	0.787588
chr10:92996478:92997478:Cdk17;-XM_011243447.3;+	31.6064	121.196	0.840856
chr5:34794002:34795002:Mfsd10;-NM_001412506.1;-	22.6292	112.904	0.919879
chr6:72765528:72766528:Tcf7l1;-NM_009332.3;-	63.5823	6.92337	0.312073
chr4:40278921:40279921:Ndufb6;-NM_001033305.3;-	286.378	5.32566	0.599202
chr2:118609700:118610700:Disp2;-NM_170593.3;+	6.46563	16.551	0.634404
chr11:115518608:115519608:Slc25a19;-XM_036156903.1;-	22.482	13.8467	0.246467
chr17:25105358:25106358:Spsb3;-NM_027141.3;+	15.6679	72.077	0.767961
chr1:92758867:92759867:Gpc1;-NM_016696.5;+	43.7257	185.265	0.725632
chr18:35685962:35686962:Matr3;-NM_001414501.1;+	28.3285	19.2205	0.798261
chr7:131011743:131012743:Ikzf5;-NM_001418761.1;-	37.8992	35.682	0.555067
chr2:157869882:157870882:Tti1;-XR_004940760.1;-	48.6067	50.0613	0.970882
chr15:98193895:98194895:Zfp641;-XR_875298.4;-	1.21425	2.13027	0.216788
chr6:58807950:58808950:Herc3;-NM_001361966.1;+	2.82683	10.1442	0.800046
chr11:16701703:16702703:Egfr;-NM_207655.2;+	9.02181	14.4154	0.982191
chr19:8701732:8702732:Gm24453;-XR_004940302.1;+	2.6464	1.06781	0.0420717
chr11:85125446:85126446:Appbp2;-NM_025825.3;-	110.46	267.881	0.949411
chr6:24527025:24528025:Ndufa5;-NR_154219.1;-	319.715	2.66283	0.766954
chr11:97294683:97295683:Arhgap23;-XM_006533867.3;+	2.5261	2.66952	0.524648
chr1:166206351:166207351:Tada1;-XM_030254784.2;+	41.7409	151.095	0.849801
chr14:58063127:58064127:Ska3;-NR_184859.1;-	58.983	94.2644	0.91363
chr17:13134617:13135617:Mrpl18;-XM_017317617.2;-	100.267	47.931	0.986438
chr8:106331361:106332361:Ripor1;-NM_001081241.2;+	20.9005	46.4497	0.87284
chr16:3821089:3822089:Slx4;-XM_030249186.1;-	24.2482	8.52107	0.641628
chr5:65694396:65695396:Gm40309;-XR_868455.4;+	215.561	96.1027	0.916423
chr4:12088881:12089881:Rbm12b2;-XM_017320453.3;+	26.5542	56.06	0.446639
chr5:114046267:114047267:Coro1c;-NM_011779.3;-	153.915	436.172	0.960006
chrX:92675239:92676239:Pola1;-XM_036161856.1;-	83.7463	25.5632	0.841264
chr11:94411826:94412826:Mycbpap;-NM_170671.3;-	2.13413	3.1954	0.470959
chr8:95720606:95721606:Adgrg1;-XM_017312577.2;+	31.9071	189.002	0.895809
chr7:140794714:140795714:Lmntd2;-XR_880984.4;-	4.52583	2.13027	0.41066
chr1:42733568:42734568:Gm20646;-NR_168292.1;+	7.84897	3.20342	0.410747
chr11:83353390:83354390:Mmp28;-XM_036156248.1;-	5.22494	9.5862	0.531802
chr3:94861487:94862487:Rfx5;-XM_011240164.4;+	1.86451	5.33904	0.206685
chr7:109720766:109721766:Wee1;-NM_009516.3;+	32.0575	85.4246	0.901709
chr9:44710275:44711275:Tmem25;-XM_030244612.1;-	1.28784	4.26054	0.0675278
chr19:44994360:44995360:Mrpl43;-NM_053164.4;-	49.6002	21.8352	0.591336
chr2:32602484:32603484:Mir3960;-NR_039536.1;-	74.7682	161.9	0.848863
chr10:81883472:81884472:Zfp873;-XM_036155885.1;+	18.5849	18.6866	0.928751
chr14:55796937:55797937:Dcaf11;-XM_030247846.2;+	2.34567	10.6781	0.370297
chr8:89423225:89424225:Cyld;-XM_030243808.1;+	19.9683	16.0171	0.827039
chr6:32564627:32565627:Plxna4;-NM_175750.3;-	3.78992	3.1954	0.526111
chr10:127587167:127588167:Gpr182;-NM_007412.2;-	1.43502	2.13027	0.959563
chr2:92231108:92232108:Mapk8ip1;-NM_011162.5;-	28.1117	70.2988	0.961979
chr6:149002540:149003540:Dennd5b;-XM_006507063.5;-	36.0227	22.3678	0.609801
chr13:21546482:21547482:Zscan12;-XM_030247246.2;+	13.2621	30.9664	0.700127
chr18:68432919:68433919:Rnmt;-XM_011246991.4;+	51.7551	116.925	0.883998
chr2:3424646:3425646:Dclre1c;-XM_006497452.4;+	7.87904	12.2798	0.728897
chr14:8508227:8509227:Thoc7;-XM_036158788.1;+	176.045	67.2719	0.874723
chr2:180595992:180596992:Nkain4;-NM_001141933.1;-	28.7372	19.705	0.438446
chr5:113163017:113164017:Grk3;-XR_389275.5;-	14.4974	4.26053	0.28507
chr10:81883461:81884461:Zfp873;-NM_001024626.2;+	18.5849	18.6866	0.928751
chr1:191821834:191822834:Rcor3;-NR_175372.1;-	22.8499	20.2375	0.527184
chr11:74539830:74540830:Cluh;-NM_001368711.1;+	27.1556	35.7716	0.774599
chr13:14128759:14129759:B3galnt2;-NR_155555.1;+	26.2535	42.1784	0.804378
chr7:139661961:139662961:Caly;-NM_026769.5;-	1.39822	2.66283	0.544773
chrX:111509759:111510759:Zfp711;-XM_036161957.1;+	21.8328	26.1613	0.958511
chr1:39939306:39940306:Map4k4;-XR_001784729.3;+	97.255	10.1442	0.577961
chr5:129030113:129031113:Rimbp2;-XM_030254432.1;-	2.3549	2.13027	0.0638334
chr17:80884420:80885420:Cdkl4;-XR_003952147.2;-	1.06707	2.66283	0.400293
chr13:84369948:84370948:Tmem161b;-XM_006517405.4;+	13.8635	19.2206	0.470573
chr4:155923637:155924637:Mxra8;-NM_024263.4;+	16.119	68.3397	0.824088
chr3:88365893:88366893:Sema4a;-XM_006501190.4;-	3.23799	7.9885	0.241374
chr15:97600750:97601750:Rpap3;-XM_030248782.2;-	1.72938	3.1954	0.0808483
chr2:162502503:162503503:Ptprt;-NM_021464.6;-	2.79645	6.92337	0.897275
chr4:63476500:63477500:Tmem268;-NM_001356355.1;+	9.23231	13.8815	0.517015
chr15:54782914:54783914:Enpp2;-NM_001411654.1;-	15.7116	42.0727	0.8879
chr11:94881538:94882538:Ppp1r9b;-NM_172261.3;+	21.111	25.6274	0.527206
chr12:24880816:24881816:2900060N12Rik;-NR_166876.1;-	11.2226	5.85824	0.564199
chr3:51322937:51323937:Naa15;-NM_053089.3;+	113.975	128.137	0.830681
chr18:15284003:15285003:Kctd1;-NM_134112.5;-	10.1555	11.1839	0.936267
chr13:113345693:113346693:Esm1;-NM_023612.3;+	1.38334	4.80514	0.788146
chr12:32258158:32259158:Pik3cg;-NR_157094.1;-	1.47182	3.72797	0.278689
chr18:50185849:50186849:Tnfaip8;-NM_134131.2;+	13.2621	41.6445	0.629371
chr6:55179838:55180838:Mindy4;-XR_004942976.1;+	11.0066	21.3562	0.643157
chr10:116417270:116418270:Cnot2;-XM_030245299.2;-	124.332	300.9	0.894808
chr8:120121092:120122092:Mlycd;-XM_017312922.3;+	4.36054	40.0428	0.80229
chr9:20553674:20554674:Ubl5;-NR_153857.1;+	50.1312	22.424	0.133976
chr7:130466986:130467986:Plekha1;-XM_006507151.5;+	37.7111	77.95	0.839257
chr13:59704176:59705176:Agtpbp1;-XM_006517336.4;-	21.0469	25.5632	0.835216
chr9:98445284:98446284:Copb2;-NM_015827.2;+	215.17	469.836	0.951056
chr17:3133958:3134958:Pisd-ps2;-NR_003519.3;-	11.2962	14.9119	0.444385
chr8:70494937:70495937:Sugp1;-NM_027481.3;+	32.7792	114.789	0.872905
chr8:106363606:106364606:Gm5914;-NR_151742.1;-	27.7069	5.85823	0.673342
chr14:79538575:79539575:Rgcc;-NM_025427.2;-	18.3241	18.1073	0.0556751
chr13:119545293:119546293:Nnt;-NM_001308506.1;-	23.6594	104.916	0.811582
chr13:77283129:77284129:Slf1;-XM_036157822.1;-	32.7479	25.5632	0.451926
chr11:120488858:120489858:Anapc11;-NM_001038230.2;+	179.624	12.8137	0.722192
chr9:86762261:86763261:Snap91;-NM_001357770.1;-	18.0297	72.9617	0.874395
chr10:93871104:93872104:Vezt;-NM_001304720.1;-	17.9561	100.123	0.685991
chr11:118180477:118181477:Usp36;-XM_036157013.1;-	30.209	20.7701	0.66815
chr5:117551567:117552567:Ksr2;-NM_001312914.1;+	1.41342	3.20342	0.0773262
chr8:95393219:95394219:Arl2bp;-NM_024269.4;+	169.851	687.135	0.966294
chr9:44272467:44273467:Vps11;-NM_001357393.1;-	23.917	54.3218	0.933483
chr18:77152404:77153404:Pias2;-NM_008602.4;+	72.5954	205.019	0.652154
chr10:44143828:44144828:Atg5;-XM_011243108.4;+	47.5148	108.383	0.854299
chr14:70443038:70444038:Sorbs3;-NR_188830.1;-	1.06707	1.06513	0.306505
chr17:24632987:24633987:D330041H03Rik;-NR_033554.1;-	4.52583	11.1839	0.296445
chr3:158266946:158267946:Lrrc7;-XR_004941326.1;-	3.82672	5.32567	0.25786
chr14:32320611:32321611:Drgx;-XM_006518411.3;+	3.63879	8.00857	0.479336
chr9:44318129:44319129:Trappc4;-NR_184635.1;-	118.959	33.0191	0.470881
chr6:52193962:52194962:Hoxa7;-NM_010455.3;-	17.1098	27.6935	0.703404
chr14:76793627:76794627:Serp2;-NR_153389.1;-	25.352	2.66283	0.496134
chr19:55729742:55730742:Tcf7l2;-NR_138565.1;+	38.1321	28.2969	0.840822
chr14:47119675:47120675:Gm34934;-XR_383407.4;-	1.619	1.5977	0.436396
chr9:120762144:120763144:Ctnnb1;-NM_001165902.1;+	598.988	1478.38	0.999733
chr14:48357877:48358877:Peli2;-NR_188927.1;+	26.1632	58.1956	0.10969
chr19:10926130:10927130:Ccdc86;-NM_023731.3;-	16.19	72.4291	0.796894
chr13:100805489:100806489:Ccdc125;-NM_183115.5;+	3.03734	6.40685	0.522293
chr4:148642697:148643697:Exosc10;-NM_001355489.2;+	80.2039	176.722	0.902467
chr5:23880480:23881480:Srpk2;-NR_176374.1;-	40.5485	31.954	0.776094
chr5:38637172:38638172:Slc2a9;-XR_004942429.1;-	1.14066	1.06513	-0.00452086
chr8:112248260:112249260:Wdr59;-XR_387752.2;-	11.2226	11.1839	0.582354
chr2:155223636:155224636:Trp53inp2;-NM_001418656.1;+	100.413	252.537	0.860589
chr11:110058479:110059479:Abca9;-NM_147220.2;-	8.09498	6.92337	0.525004
chr10:116416916:116417916:Cnot2;-NM_001359247.1;-	125.509	304.096	0.894724
chr6:50432834:50433834:Osbpl3;-XM_030255598.1;-	5.29853	5.32567	0.426152
chr11:102075582:102076582:Lsm12;-NM_172947.3;-	154.798	32.4866	0.821192
chr15:97729406:97730406:Hdac7;-XM_030248669.2;-	3.71633	6.92337	0.156197
chrX:12628017:12629017:Gm14634;-NR_045852.1;+	5.32286	2.66952	0.262231
chr16:64590802:64591802:4930453N24Rik;-NM_026273.2;-	48.0915	95.8621	0.959404
chr1:170977667:170978667:Sdhc;-XM_030241961.1;-	59.7189	123.023	0.83964
chr11:95732426:95733426:Abi3;-XM_017314710.3;-	3.45877	11.7165	0.936428
chr6:121086867:121087867:Mical3;-XM_030255259.2;-	21.5621	10.6513	0.700548
[truncated: 30,575 more rows]
